# Supplementary material for: High-Throughput Flow Cytometry Combined with Genetic Analysis Brings New Insights into the Understanding of Chromatin Regulation of Cellular Quiescence
Source: Int J Mol Sci. 2020 Nov 27;21(23):9022. doi: 10.3390/ijms21239022 (PMC7729564; doi:10.3390/ijms21239022)
Supplement: Supplementary file 1 [file ijms-21-09022-s001.zip]

Archive with 7 entries (4 files):
- IJMS_995869_revised_Suppl_data_proof/
- IJMS_995869_revised_Suppl_data_proof/IJMS_995869_revised_ Suppl data file.pptx
- __MACOSX/
- __MACOSX/IJMS_995869_revised_Suppl_data_proof/
- __MACOSX/IJMS_995869_revised_Suppl_data_proof/._IJMS_995869_revised_ Suppl data file.pptx
- IJMS_995869_revised_Suppl_data_proof/Zahedi_et al_Table S1.xlsx
- __MACOSX/IJMS_995869_revised_Suppl_data_proof/._Zahedi_et al_Table S1.xlsx
