# Supplementary material for: High-Throughput Flow Cytometry Combined with Genetic Analysis Brings New Insights into the Understanding of Chromatin Regulation of Cellular Quiescence
Source: Int J Mol Sci. 2020 Nov 27;21(23):9022. doi: 10.3390/ijms21239022 (PMC7729564; doi:10.3390/ijms21239022)
Supplement: Supplementary file 1 [file ijms-21-09022-s001.zip › IJMS_995869_revised_Suppl_data_proof/Zahedi_et al_Table S1.xlsx]

## Sheet: MDYZ library Data
Chromosome	Chromosome size	Start	End	Location (plate_well)	Systematic ID	Gene name_Pombase	Product	Sample Type	Cluster	t1/4 mortality (Days)	P-value t1/4 mortality	Std Error t1/4 mortality	Lower IC95 t1/4 mortality	Upper IC95 t1/4 mortality	t1/2 mortality (Days)	P-value t1/2 mortality	Std Error t1/2 mortality	Lower IC95 t1/2 mortality	Upper IC95 t1/2 mortality	G2 pop (%) Day 0	G2 pop (%) Day 0 STD	G2 pop (%) IC95	G2 pop (%) Day 0 Lower IC95	G2 pop (%) Day 0 Upper IC95	P Value vs Control G2 pop (%) Day 0	G0 pop (%) Day 1	G0 pop (%) Day 1 STD	G0 pop (%) Day 1 IC95	G0 pop (%) Day 1 Lower IC95	G0 pop (%) Day 1 Upper IC95	P Value G0 pop (%) vs Control Day 1	G0 pop (%) Day 7	G0 pop (%) Day 7 STD	G0 pop (%) Day 7 IC95	G0 pop (%) Day 7 Lower IC95	G0 pop (%) Day 7 Upper IC95	P Value G0 pop (%) vs Control Day 7	actin cytoskeleton organization (GO:0030036)	ascospore formation (GO:0030437)	autophagy (GO:0006914)	carbohydrate metabolic process (GO:0005975)	cell adhesion (GO:0007155)	cell wall organization or biogenesis (GO:0071554)	chromatin organization (GO:0006325)	cofactor metabolic process (GO:0051186)	conjugation with cellular fusion (GO:0000747)	cytoplasmic translation (GO:0002181)	DNA recombination (GO:0006310)	DNA repair (GO:0006281)
				P1_A1;P2_A2;P3_A3;P4_A4;P5_A5;P6_A6;P7_A7;P8_A8	Control	Smt0	Smt0	Control	1	44.0872	0.0312	11.6201	21.3123	66.8621	54.3425	0.00287	16.7378	21.537	87.1481	75	5	3.7	71.3	78.7		47.9	5	3.8	44.1	51.6		53.2	6.8	5	48.2	58.2		2	2	2	2	2	2	2	2	2	2	2	2
I	5579133	1804548	1806797	P3_B11	SPAC1002.05c	jmj2	histone demethylase Jmj2	Mutants	2	27.7013	5.79e-183	0.808819	26.1161	29.2866	32.1742	7.84e-117	2.04057	28.1747	36.1736	74.3	0.6	0.3	74	74.6	0.517164	52.2	1.5	0.7	51.5	52.8	0.00866691	55.8	0.9	0.4	55.4	56.2	0.109203	0	0	0	0	0	0	1	0	0	0	0	0
I	5579133	1807270	1807781	P4_E10	SPAC1002.06c	bqt2	bouquet formation protein Bqt2	Mutants	1	31.8212	4.2e-05	6.0462	19.9708	43.6715	39.9921	5.97e-06	10.9078	18.6132	61.371	72.4	0.3	0.1	72.3	72.5	0.0192581	57.5	1.8	0.8	56.7	58.3	0.000247122	67.8	0.5	0.2	67.6	68.1	4.29814e-10	0	0	0	0	0	0	0	0	0	0	0	0
I	5579133	1824570	1826248	P6_H10	SPAC1002.14	itt1	ubiquitin-protein ligase E3 involved in regulation of cytoplasmic translational termination (predicted)	Mutants	2	24.6398	6.37e-11	3.73149	17.3262	31.9534	35.2448	6.12e-13	6.75204	22.0111	48.4786	77.2	2.7	1.2	76	78.5	0.299598	58.5	3.2	1.4	57.1	59.9	0.0114513	59.3	1.7	0.7	58.6	60.1	0.00330866	0	0	0	0	0	0	0	0	0	1	0	0
I	5579133	5456674	5459789	P1_D4	SPAC1039.05c	klf1	transcription factor, zf-fungal binuclear cluster type Klf1	Mutants	2	28.9028	7.02e-35	1.93585	25.1087	32.697	37.62	1.83e-17	5.68082	26.4858	48.7543	71.4	NA	NA	NA	NA	0.00186118	55	NA	NA	NA	NA	2.9532e-07	63.1	0.7	0.3	62.8	63.4	6.08965e-07	0	0	0	0	0	1	0	0	0	0	0	0
I	5579133	1746468	1749242	P6_H11	SPAC105.03c	SPAC105.03c	transcription factor (predicted)	Mutants	2	34.6173	0.0421	12.3221	10.4664	58.7682	42.6315	0.00968	19.3301	4.74532	80.5178	75.5	0.7	0.4	75.1	75.8	0.671758	56.7	1.4	0.7	56	57.3	3.79795e-05	62.7	0.2	0.1	62.6	62.8	8.53248e-07	0	0	0	0	0	0	0	0	0	0	0	0
I	5579133	3858241	3861822	P1_D5	SPAC1071.02	mms19	CIA machinery protein Mms19	Mutants	2	31.7383	6.31e-12	3.54175	24.7966	38.68	39.405	2.44e-09	8.20195	23.3295	55.4805	71.7	1.6	0.7	71	72.4	0.0377907	55.9	2.4	1	54.9	57	0.00637309	62.7	0.8	0.4	62.3	63	1.41648e-06	0	0	0	0	0	0	0	0	0	0	0	0
I	5579133	3860907	3862735	P3_E12	SPAC1071.03c	sil1	nucleotide exchange factor for the ER lumenal Hsp70 chaperone, Sil1 (predicted)	Mutants	1	29.0956	1.31e-11	3.59857	22.0426	36.1487	36.7515	3.18e-12	6.98135	23.0683	50.4347	74.2	1.2	0.5	73.7	74.8	0.53976	45.6	1	0.4	45.2	46	0.0650727	54.2	0.5	0.2	54	54.4	0.545925	0	0	0	0	0	0	0	0	0	0	0	0
I	5579133	3866536	3868410	P8_G4	SPAC1071.06	arp9	SWI;SNF and RSC complex subunit Arp9	Mutants	2	32.0148	2.77e-10	3.86864	24.4324	39.5972	39.5109	2.11e-08	8.75143	22.3584	56.6634	73.6	0.2	0.1	73.5	73.7	0.184637	53.1	2.8	1.3	51.8	54.3	0.0560001	65.3	0.2	0.1	65.2	65.4	1.6117e-08	0	0	0	0	0	0	1	0	0	0	0	0
I	5579133	3869017	3871602	P4_E11	SPAC1071.09c	SPAC1071.09c	nucleolar DNAJ domain protein, DNAJC9 family, implicated in mRNA splicing (predicted)	Mutants	2	27.8486	1.49e-153	0.885425	26.1132	29.584	32.5574	1.19e-94	2.2774	28.0937	37.021	71.3	0.3	0.1	71.2	71.5	0.00157599	48.2	1.1	0.5	47.7	48.8	0.756008	70.2	0.4	0.2	70	70.4	2.3878e-11	0	0	0	0	0	0	0	0	0	0	0	0
I	5579133	4622166	4635111	P1_D3	SPAC1093.06c	dhc1	minus-end directed microtubule motor, dynein heavy chain Dhc1	Mutants	2	27.3999	2.04e-67	1.3609	24.7326	30.0672	35.6621	5.07e-32	4.05599	27.7125	43.6117	71.2	0.4	0.2	71	71.3	0.0011338	54	5	2.2	51.8	56.2	0.154147	60.9	0.6	0.2	60.7	61.2	1.96714e-05	0	0	0	0	0	0	0	0	1	0	0	0
I	5579133	1214788	1217067	P4_C9	SPAC10F6.05c	ubc6	ubiquitin conjugating enzyme E2 Ubc6 (predicted)	Mutants	2	27.6655	6.62e-08	4.54513	18.7572	36.5738	40.557	1.5e-07	9.35629	22.219	58.895	74.7	1.3	0.5	74.2	75.3	0.839937	48.8	1.8	0.8	48	49.6	0.540432	58.4	0.6	0.3	58.1	58.7	0.00163274	0	0	0	0	0	0	0	0	0	0	0	0
I	5579133	1219667	1220847	P5_A8	SPAC10F6.08c	nht1	Ino80 complex HMG box subunit Nht1	Mutants	3	5.18975	0	0.420011	4.36654	6.01296	9.51941	0	0.396548	8.7422	10.2966	56.8	0.8	0.4	56.4	57.1	6.91975e-14	45.8	0.5	0.2	45.6	46	0.054967	61.1	0.4	0.2	60.9	61.3	1.25524e-05	0	0	0	0	0	0	1	0	0	0	0	1
I	5579133	1226090	1228894	P3_C1	SPAC10F6.11c	atg17	autophagy associated protein kinase activator Atg17	Mutants	4	20.352	5.47e-154	0.884133	18.6191	22.0849	24.4829	0	0.457082	23.587	25.3787	73.3	2.6	1.1	72.2	74.5	0.414725	21.1	1.2	0.5	20.6	21.7	9.38598e-12	26.9	6.6	3	23.9	29.8	0.0117444	0	0	1	0	0	0	0	0	0	0	0	0
I	5579133	1238896	1240185	P1_D6	SPAC10F6.16	igo1	endosulfine (ENSA) serine;threonine protein kinase Igo1	Mutants	4	14.1289	2.58e-236	0.709044	12.7392	15.5186	20.5256	0	0.509135	19.5277	21.5235	75.7	0.1	0	75.7	75.8	0.488583	21.3	1.2	0.6	20.7	21.8	4.95918e-12	28.3	NA		NA	NA	1.36288e-14	0	0	0	0	0	0	0	0	1	0	0	0
I	5579133	1911836	1915897	P4_A5	SPAC110.02	pds5	mitotic and meiotic cohesin loader subunit Pds5	Mutants	7	26.0968	1.01e-145	0.909743	24.3137	27.8798	31.4119	7.85e-165	1.70715	28.066	34.7579	50	1.1	0.5	49.5	50.5	1.07157e-13	33.1	0.4	0.2	32.9	33.3	1.58382e-13	37.3	1.5	0.7	36.6	38	6.24001e-08	0	0	0	0	0	0	0	0	0	0	0	0
I	5579133	3629015	3631504	P1_D7	SPAC1142.03c	swi2	Swi5 complex subunit Swi2	Mutants	2	28.8598	2.79e-48	1.62499	25.6749	32.0447	35.7388	3.93e-24	4.73819	26.4522	45.0255	70.3	0.1	0.1	70.2	70.4	0.000117341	57.6	NA	NA	NA	NA	1.18836e-09	64.3	0.3	0.1	64.2	64.5	6.61776e-08	0	0	0	0	0	0	0	0	0	0	1	0
I	5579133	3639860	3642338	P1_D8	SPAC1142.08	fhl1	forkhead transcription factor Fhl1	Mutants	3	11.9392	4.26e-148	0.902159	10.171	13.7074	17.9801	0	0.714533	16.5797	19.3806	70.9	0.4	0.2	70.7	71.1	0.000574736	60.7	1.2	0.5	60.2	61.2	3.03975e-08	71.6	0.6	0.3	71.3	71.9	4.06727e-12	0	0	0	0	0	0	0	0	0	0	0	0
I	5579133	116054	120309	P1_D9	SPAC11D3.07c	toe4	transcription factor, zf-fungal binuclear cluster type(predicted)	Mutants	2	25.8319	1.37e-31	2.04303	21.8276	29.8362	33.072	3.59e-37	3.74051	25.7408	40.4033	72.1	NA	NA	NA	NA	0.00947382	53.5	0.6	0.2	53.3	53.8	1.47868e-05	60.1	0.8	0.4	59.7	60.4	0.000117592	0	0	0	0	0	0	0	0	0	0	0	0
I	5579133	140381	141653	P8_A6	SPAC11D3.16c	SPAC11D3.16c	Schizosaccharomyces specific protein	Mutants	2	29.5559	5.2e-10	3.93188	21.8495	37.2622	37.2639	1.03e-10	7.55008	22.466	52.0618	75.6	2	0.9	74.7	76.5	0.711993	59.6	1.2	0.5	59.1	60.1	1.00347e-07	62.3	0.1	0	62.3	62.4	1.67748e-06	0	0	0	0	0	0	0	0	0	0	0	0
I	5579133	141199	144768	P1_D10	SPAC11D3.17	SPAC11D3.17	transcription factor, zf-fungal binuclear cluster type	Mutants	7	31.0188	7.54e-19	2.72021	25.6873	36.3503	35.7169	1.19e-17	5.64679	24.6494	46.7844	53.7	0.9	0.4	53.3	54.1	3.2107e-14	50.4	0.5	0.2	50.2	50.6	0.0201067	57.6	0.7	0.3	57.3	57.9	0.0066579	0	0	0	0	0	0	0	0	0	0	0	0
I	5579133	5277395	5281420	P1_D11	SPAC11E3.01c	swr1	SNF2 family ATP-dependent DNA helicase Swr1	Mutants	7	30.1468	1.78e-06	5.16013	20.0331	40.2605	40.3297	5.65e-07	9.83961	21.0444	59.615	55.5	0.4	0.2	55.3	55.7	4.54923e-16	50.2	1.4	0.6	49.6	50.8	0.0904632	57.1	1.4	0.6	56.5	57.7	0.0302001	0	0	0	0	0	0	1	0	0	0	0	0
I	5579133	5286053	5287290	P6_F8	SPAC11E3.03	csm1	microtubule-site clamp monopolin complex subunit Csm1;Pcs1	Mutants	1	30.1358	8.8e-16	3.00937	24.2375	36.034	34.1092	4.63e-13	6.7155	20.947	47.2713	63.4	0.4	0.1	63.3	63.6	4.36518e-11	40	0.3	0.2	39.8	40.1	4.8567e-08	50.4	NA		NA	NA	0.0472176	0	0	0	0	0	0	0	0	0	0	0	0
I	5579133	5287180	5288137	P4_A6	SPAC11E3.04c	ubc13	ubiquitin conjugating enzyme E2 Ubc13	Mutants	2	27.9631	0	0.00124521	27.9607	27.9656	27.9837	0	0.00175548	27.9803	27.9872	70.8	2.1	0.9	69.9	71.7	0.040697	52.9	1.4	0.6	52.3	53.5	0.00281252	65.4	0.2	0.1	65.3	65.4	1.51373e-08	0	0	0	0	0	0	0	0	0	0	0	1
I	5579133	5288245	5292558	P8_A7	SPAC11E3.05	sea3	SEA complex ubiquitin-protein ligase E3 subunit Sea3 (predicted)	Mutants	2	30.7091	8.85e-18	2.81162	25.1985	36.2198	38.596	5.66e-12	7.06709	24.7448	52.4473	76.1	2.1	1	75.1	77	0.523952	57	0.7	0.3	56.7	57.4	1.50516e-08	61.9	0.2	0.1	61.8	62	3.56384e-06	0	0	0	0	0	0	0	0	0	0	0	0
I	5579133	3968932	3969558	P4_H4	SPAC11G7.04	ubi1	ribosomal-ubiquitin fusion protein Ubi1 (predicted)	Mutants	5	9.72224	0	0.490925	8.76005	10.6844	13.7717	0	0.31456	13.1551	14.3882	53.8	11.2	5	48.8	58.8	0.0785066	27.1	0.3	0.1	27	27.3	9.9127e-17	51.5	0.6	0.3	51.2	51.8	0.232665	0	0	0	0	0	0	0	0	0	1	0	0
I	5579133	4779020	4780284	P3_F1	SPAC11H11.03c	SPAC11H11.03c	ATP-dependent polydeoxyribonucleotide 5'-hydroxyl-kinase activity implicated in DNA repair (predicted)	Mutants	1	37.7664	0.0852	14.538	9.27255	66.2603	47.5714	0.0309	23.2007	2.09892	93.044	71.8	4	1.8	70	73.6	0.300489	49.8	0.8	0.3	49.5	50.2	0.0848878	54.1	0.5	0.2	53.9	54.3	0.557143	0	0	0	0	0	0	0	0	0	0	0	1
I	5579133	4782047	4782273	P5_D11	SPAC11H11.05c	fta6	Mis6-Sim4 complex Fta6	Mutants	2	24.8898	4.51e-216	0.742434	23.4346	26.3449	29.247	0	0.667895	27.938	30.5561	70.3	0.3	0.1	70.2	70.5	0.000131085	56.6	0.1	0	56.6	56.7	7.99779e-09	58.5	0.2	0.1	58.4	58.6	0.00119513	0	0	0	0	0	0	0	0	0	0	0	0
I	5579133	5097690	5098816	P7_H8	SPAC1250.03	ubc14	ubiquitin conjugating enzyme E2 for HECT-type and RBR family E3 Ub ligases, Ubc14 (predicted)	Mutants	2	30.0837	2.89e-32	2.0196	26.1254	34.0421	33.4919	2.54e-27	4.4243	24.8205	42.1634	72.9	0.2	0.1	72.8	73	0.0513618	53.4	0.1	0.1	53.3	53.4	1.2699e-05	64.5	0.7	0.3	64.2	64.8	6.36017e-08	0	0	0	0	0	0	0	0	0	0	0	0
I	5579133	4570305	4575656	P3_F2	SPAC12B10.01c	SPAC12B10.01c	HECT-type ubiquitin-protein ligase E3, implicated in negative regulation of ubiquitinated chromatin formation (predicted)	Mutants	2	27.58	0	0.486476	26.6265	28.5334	30.2542	3.42e-300	1.2544	27.7956	32.7127	73.6	1.6	0.7	72.9	74.3	0.342144	48.7	0.7	0.3	48.4	49	0.425924	51.5	0.3	0.2	51.3	51.6	0.20651	0	0	0	0	0	0	0	0	0	0	0	0
I	5579133	4593600	4596120	P7_G7	SPAC12B10.12c	rhp41	DNA repair protein Rhp41	Mutants	2	28.4244	6.74e-81	1.23634	26.0012	30.8476	34.0987	2.66e-48	3.24923	27.7303	40.4671	71.5	0.4	0.2	71.3	71.6	0.00229811	57	0.1	0	57	57.1	3.50379e-09	65.6	0.4	0.1	65.5	65.8	9.60071e-09	0	0	0	0	0	0	0	0	0	0	0	1
I	5579133	346795	350151	P1_E1	SPAC12G12.01c	sea4	SEA complex ubiquitin-protein ligase E3 subunit Sea4 (predicted)	Mutants	2	29.5602	2.85e-09	4.11894	21.4872	37.6332	37.8294	6.05e-10	7.89515	22.3552	53.3036	73.3	0.3	0.1	73.2	73.5	0.11809	51.7	1.2	0.6	51.1	52.2	0.00735436	58.3	0.6	0.3	58	58.6	0.00189728	0	0	0	0	0	0	0	0	0	0	0	0
I	5579133	328196	329545	P4_C10	SPAC12G12.10	wdr21	WD repeat protein, human DDB1 and CUL4-associated factor 4 ortholog Wdr21	Mutants	2	27.284	3.64e-60	1.44536	24.4511	30.1168	36.2566	3.75e-26	4.53211	27.3738	45.1393	71.9	2.5	1.1	70.8	73.1	0.152013	58.9	3.9	1.8	57.1	60.6	0.0227608	68.9	0.4	0.2	68.7	69.1	1.09956e-10	0	0	0	0	0	0	0	0	0	0	0	1
I	5579133	315394	317585	P8_A9	SPAC12G12.16c	SPAC12G12.16c	Fen1 family nuclease, XP-G family (predicted)	Mutants	2	24.8271	4e-113	1.03755	22.7936	26.8607	33.0466	1.46e-84	2.41586	28.3117	37.7816	76.4	0.9	0.4	76	76.8	0.24457	57.9	2.2	1	56.9	58.9	0.00149184	63.3	0.6	0.2	63.1	63.6	3.48486e-07	0	0	0	0	0	0	0	0	0	0	0	1
I	5579133	2204823	2208418	P7_H11	SPAC1327.01c	SPAC1327.01c	transcription factor, zf-fungal binuclear cluster type (predicted)	Mutants	2	24.0211	4.74e-136	0.942696	22.1735	25.8688	31.0671	5.06e-219	1.47455	28.1771	33.9572	78.1	1.2	0.6	77.5	78.6	0.0270184	50.3	1.2	0.5	49.8	50.9	0.0651868	63.4	0.3	0.1	63.3	63.6	2.68611e-07	0	0	0	0	0	0	0	0	0	0	0	0
I	5579133	1016103	1019031	P3_C2	SPAC139.01c	ath2	Ath1 complex protein Ath2 nuclease, XP-G family	Mutants	2	30.5877	1.43e-07	4.67028	21.4341	39.7412	37.9871	1.94e-08	8.72862	20.8793	55.0949	76.8	2.5	1.2	75.6	77.9	0.373152	54.7	2.7	1.2	53.5	55.9	0.020991	63.4	0.5	0.2	63.2	63.6	2.71701e-07	0	0	0	0	0	0	0	0	0	0	0	1
I	5579133	1021695	1024135	P6_F9	SPAC139.03	toe2	transcription factor, zf-fungal binuclear cluster type (predicted)	Mutants	2	23.7611	9e-30	2.11028	19.6251	27.8972	32.668	4.51e-41	3.54445	25.721	39.615	68.1	0.8	0.4	67.7	68.4	3.5719e-06	53.6	0.3	0.1	53.5	53.8	7.0275e-06	63.2	0.1	0	63.2	63.3	3.88243e-07	0	0	0	0	0	0	0	0	0	0	0	0
I	5579133	1838515	1840293	P7_E10	SPAC1399.05c	toe1	transcription factor, zf-fungal binuclear cluster type	Mutants	2	23.9946	4.22e-72	1.31353	21.4201	26.569	33.4118	8.96e-43	3.46789	26.6148	40.2087	72	0.2	0.1	71.9	72	0.00653766	57.4	0.7	0.3	57.1	57.7	5.13167e-09	69.5	0.2	0.1	69.4	69.6	6.92703e-11	0	0	0	0	0	0	0	0	0	0	0	0
I	5579133	578392	579948	P1_A3	SPAC13A11.03	mcp7	meiosis specific coiled-coil protein Mcp7	Mutants	2	25.7519	5.19e-24	2.37567	21.0956	30.4081	34.1927	1.3e-26	4.48886	25.3947	42.9907	71	0.2	0	71	71.1	0.000751731	51.4	1	0.4	51	51.9	0.00675026	64	1.1	0.4	63.6	64.5	5.34427e-07	0	0	0	0	0	0	0	0	0	0	1	0
I	5579133	579353	581553	P3_F3	SPAC13A11.04c	ubp8	SAGA complex ubiquitin C-terminal hydrolase Ubp8	Mutants	4	22.6775	3.06e-182	0.810471	21.089	24.266	27.2917	0	0.379553	26.5478	28.0356	57.4	0.9	0.4	57	57.8	5.58704e-13	21.2	0.1	0	21.2	21.3	7.0136e-19	24.1	0.3	0.1	24	24.2	3.59542e-16	0	0	0	0	0	0	1	0	0	0	0	0
I	5579133	435170	439980	P1_E2	SPAC13C5.07	mre11	Mre11 nuclease	Mutants	3	2.71382	0	0.250541	2.22277	3.20487	6.06121	0	0.470462	5.13912	6.9833	72.7	0.7	0.3	72.4	73	0.0492288	52.3	0.7	0.3	52	52.6	0.000373765	67.2	0.2	0.1	67.1	67.3	1.1841e-09	0	0	0	0	0	0	0	0	0	0	1	1
I	5579133	2245497	2247128	P5_B7	SPAC13D6.01	pof14	F-box protein Pof14	Mutants	2	31.2531	3.88e-14	3.20649	24.9685	37.5377	38.963	2.37e-10	7.70684	23.8578	54.0681	72.1	0.1	0.1	72	72.1	0.00863825	52.5	0.1	0.1	52.4	52.6	0.000113605	55.9	0.7	0.3	55.6	56.3	0.085483	0	0	0	0	0	0	0	0	0	0	0	0
I	5579133	2247229	2248535	P5_B8	SPAC13D6.02c	byr3	translational activator, zf-CCHC type zinc finger protein (predicted)	Mutants	2	19.8461	3.16e-22	2.47992	14.9856	24.7067	29.9826	1.79e-43	3.43779	23.2446	36.7205	66.8	2.4	1.1	65.7	67.8	0.00562117	45	0.5	0.2	44.8	45.2	0.011177	58	NA		NA	NA	0.0027405	0	0	0	0	0	0	0	0	0	1	0	0
I	5579133	2169036	2172310	P6_B8	SPAC13F5.01c	msh1	mitochondrial MutS protein Msh1 (predicted)	Mutants	2	19.7872	4.91e-125	0.984921	17.8568	21.7176	24.0653	0	0.524783	23.0367	25.0938	68.7	0.1	0	68.7	68.8	2.70227e-06	51.1	NA	NA	NA	NA	0.00345433	54.2	NA		NA	NA	0.516029	0	0	0	0	0	0	0	0	0	0	0	1
I	5579133	2179175	2181507	P6_G12	SPAC13F5.05	mpd1	thioredoxin family protein Mpd1 (predicted)	Mutants	3	14.2185	5.24e-181	0.813316	12.6245	15.8126	21.4485	0	0.573735	20.324	22.573	73.3	0.3	0.1	73.2	73.4	0.110445	55.9	3	1.3	54.6	57.3	0.0189205	63.4	NA		NA	NA	2.89962e-07	0	0	0	0	0	0	0	0	0	0	0	0
I	5579133	2184654	2185990	P5_G6	SPAC13F5.07c	hpz2	zf PARP type zinc finger protein Hpz2	Mutants	1	34.1376	0.00586	9.06712	16.3664	51.9089	42.3793	0.00125	15.4454	12.107	72.6517	73.7	NA	NA	NA	NA	0.231113	56.5	0.3	0.2	56.3	56.6	9.96235e-09	57.3	0.4	0.1	57.2	57.5	0.00879219	0	0	0	0	0	0	0	0	0	0	0	0
I	5579133	170489	174701	P3_C3	SPAC13G6.01c	rad8	ubiquitin-protein ligase E3; ATP-dependent DNA helicase Rad8	Mutants	2	34.5816	0.00925	9.60717	15.7519	53.4113	42.6724	0.00186	16.0251	11.2637	74.081	74.8	1.7	0.8	74	75.5	0.883562	52.9	1.8	0.8	52.1	53.6	0.00967437	65.9	0.8	0.3	65.6	66.3	9.10482e-09	0	0	0	0	0	0	0	0	0	0	0	1
I	5579133	2295580	2297981	P3_C4	SPAC13G7.02c	ssa1	heat shock protein Ssa1 (predicted)	Mutants	1	29.8374	5.91e-36	1.90426	26.1051	33.5697	35.3528	8.94e-26	4.5686	26.3985	44.3071	77.8	0.1	0	77.8	77.9	0.0107126	48.3	0.2	0.1	48.2	48.4	0.692611	50.8	0.9	0.3	50.5	51.2	0.109602	0	0	0	0	0	0	0	0	0	1	0	0
I	5579133	2308863	2310294	P1_A4	SPAC13G7.07	arb2	argonaute binding protein 2	Mutants	3	5.31396	1.22e-12	3.42256	-1.39413	12.022	19.9301	3.34e-132	1.91366	16.1794	23.6808	75	0.9	0.4	74.6	75.4	0.99735	53.9	0.7	0.3	53.6	54.2	9.25937e-06	70.7	NA		NA	NA	1.93483e-11	0	0	0	0	0	0	1	0	0	0	0	0
I	5579133	1899904	1901605	P5_G11	SPAC140.03	arb1	argonaute inhibitor protein 1	Mutants	5	7.72892	1.44e-278	0.651675	6.45166	9.00619	12.1101	0	0.468604	11.1917	13.0286	39.5	NA	NA	NA	NA	1.94138e-21	27.4	0.1	0	27.4	27.5	2.70628e-16	33.4	NA		NA	NA	1.42076e-12	0	0	0	0	0	0	1	0	0	0	0	0
I	5579133	1266194	1267780	P1_A5	SPAC1420.03	rpn501	19S proteasome regulatory subunit Rpn501	Mutants	2	30.8665	5.18e-07	4.90261	21.2576	40.4755	37.7193	3.45e-07	9.65097	18.8037	56.6348	70.5	0.3	0.1	70.4	70.7	0.000220721	55	3.4	1.5	53.5	56.5	0.0450576	64	1.3	0.6	63.4	64.5	1.7817e-06	0	0	0	0	0	0	0	0	0	0	0	0
I	5579133	4652937	4654387	P1_E3	SPAC144.02	iec1	Ino80 complex subunit Iec1	Mutants	7	11.1043	1.76e-131	0.959552	9.22359	12.985	20.2959	0	1.01643	18.3037	22.2881	46.4	NA	NA	NA	NA	2.38607e-19	37.1	1.8	0.8	36.3	37.9	0.000180786	55.1	0.2	0.1	55	55.2	0.216758	0	0	0	0	0	0	1	0	0	0	0	0
I	5579133	4658794	4663843	P1_E4	SPAC144.05	SPAC144.05	DNA-dependent ATPase; ubiquitin-protein ligase E3 (predicted)	Mutants	2	30.1831	4.98e-07	4.89525	20.5886	39.7776	39.4544	1.16e-07	9.26994	21.2856	57.6231	70.7	0.2	0.1	70.6	70.8	0.000337054	57.1	NA	NA	NA	NA	3.39307e-09	61	1.1	0.5	60.5	61.5	6.21391e-05	0	0	0	0	0	0	0	0	0	0	0	1
I	5579133	4681264	4683244	P5_F11	SPAC144.14	klp8	kinesin-like protein Klp8	Mutants	3	6.81825	0	0.508407	5.82179	7.81471	12.0432	0	0.454618	11.1521	12.9342	81.8	0.1	0	81.8	81.9	6.95657e-07	62.8	0.3	0.2	62.6	62.9	1.29615e-13	78.1	1.8	0.7	77.4	78.9	3.17036e-09	0	0	0	0	0	0	0	0	0	0	0	0
I	5579133	3186322	3188100	P4_A7	SPAC1486.02c	dsc2	Golgi Dsc E3 ligase complex subunit Dsc2	Mutants	2	21.8984	6.87e-32	2.03256	17.9147	25.8822	31.2448	4e-60	2.89179	25.577	36.9126	72.9	0.2	0.1	72.8	73.1	0.0571248	62.8	1.6	0.7	62.1	63.5	2.2021e-06	69.5	0.3	0.2	69.3	69.6	6.13102e-11	0	0	0	0	0	0	0	0	0	0	0	0
I	5579133	3211823	3214509	P8_A12	SPAC1486.10	thi1	transcription factor Thi1	Mutants	2	21.8107	1.26e-85	1.20004	19.4586	24.1627	28.3973	0	0.988535	26.4598	30.3348	70.3	0.4	0.2	70.1	70.4	0.0001247	59.4	0.6	0.2	59.2	59.7	4.59904e-11	66.4	0.2	0.1	66.3	66.5	3.59286e-09	0	0	0	0	0	0	0	0	0	0	0	0
I	5579133	5235156	5238388	P1_E5	SPAC14C4.05c	man1	LEM domain nuclear inner membrane protein Man1, Sad1 interacting factor	Mutants	1	36.2262	0.0115	9.8967	16.829	55.6233	43.4107	0.00477	17.6982	8.7229	78.0985	71.5	0.2	0.1	71.4	71.6	0.00248517	52.8	1.1	0.5	52.3	53.3	0.000830521	59.9	0.4	0.2	59.7	60	0.000110726	0	0	0	0	0	0	0	0	0	0	0	0
I	5579133	5250520	5252325	P4_C11	SPAC14C4.12c	laf1	Clr6 L associated factor 1 Laf1	Mutants	2	32.4463	0.000249	6.78149	19.1548	45.7377	40.9763	3.96e-05	12.0504	17.3581	64.5946	75.2	2.9	1.3	73.9	76.5	0.910928	46.2	3.9	1.7	44.5	48	0.562192	61.1	1.6	0.8	60.3	61.8	0.000403275	0	0	0	0	0	0	1	0	0	0	0	0
I	5579133	5253235	5255892	P5_F7	SPAC14C4.13	rad17	RFC related checkpoint protein Rad17	Mutants	2	26.8647	1.16e-86	1.1925	24.5275	29.202	34.749	3.71e-44	3.40915	28.0672	41.4308	72.4	0.1	0.1	72.3	72.4	0.0172472	59.1	NA	NA	NA	NA	7.54934e-11	60.8	0.1	0	60.8	60.8	2.10443e-05	0	0	0	0	0	0	0	0	0	0	0	1
I	5579133	5229798	5230900	P1_A6	SPAC14C4.16	dad3	DASH complex subunit Dad3	Mutants	2	20.5048	1.18e-18	2.73604	15.1423	25.8674	30.3255	6.55e-41	3.552	23.3638	37.2873	67.3	0.3	0.1	67.2	67.4	1.01363e-07	60.8	0.4	0.2	60.6	61	2.96395e-12	63.1	NA		NA	NA	5.01463e-07	0	0	0	0	0	0	0	0	0	0	0	0
I	5579133	3791753	3796023	P6_B9	SPAC1556.01c	rad50	DNA repair protein Rad50	Mutants	5	3.31997	0	0.418676	2.49938	4.14056	5.94068	0	0.303711	5.34542	6.53594	47.9	0.1	0	47.9	47.9	8.06092e-19	37.7	0.9	0.4	37.3	38.1	1.42029e-08	47	0.7	0.3	46.7	47.3	0.000206535	0	0	0	0	0	0	0	0	0	0	1	1
I	5579133	1301297	1305977	P1_E6	SPAC1565.07c	knd1	Cullin-associated NEDD8-dissociated protein Knd1 (predicted)	Mutants	2	28.1319	2.28e-79	1.24879	25.6843	30.5795	34.4799	7.99e-46	3.34208	27.9295	41.0303	69.9	NA	NA	NA	NA	4.44018e-05	54.3	3.1	1.4	52.9	55.6	0.0419729	53.6	2.4	1.1	52.5	54.7	0.88747	0	0	0	0	0	0	0	0	0	0	0	0
I	5579133	3680360	3683268	P4_A8	SPAC15A10.03c	rad54	DNA-dependent ATPase Rad54;Rhp54	Mutants	2	27.8475	4.53e-165	0.852939	26.1757	29.5192	32.4243	2.94e-105	2.15452	28.2015	36.647	74.9	2	0.9	74	75.8	0.947238	56.6	2.8	1.3	55.3	57.8	0.0115864	58.2	1.1	0.5	57.7	58.6	0.00452662	0	0	0	0	0	0	1	0	0	0	1	0
I	5579133	3702494	3709127	P1_E7	SPAC15A10.11	ubr11	UBR ubiquitin-protein ligase E3 Ubr11	Mutants	2	25.9844	3.29e-303	0.623997	24.7613	27.2074	29.2593	0	0.60399	28.0755	30.4431	82.3	0.3	0.1	82.2	82.5	2.34995e-07	52.7	0.3	0.2	52.5	52.8	7.96044e-05	54.8	1.4	0.6	54.2	55.4	0.366231	0	0	0	0	0	0	0	0	0	0	0	0
I	5579133	3714084	3716585	P5_F3	SPAC15A10.15	sgo2	inner centromere protein, shugoshin Sgo2	Mutants	3	13.2056	1.49e-101	1.09759	11.0544	15.3569	24.0907	0	1.08194	21.9701	26.2112	71.9	5.3	2.4	69.5	74.3	0.423353	52.3	0.1	0.1	52.2	52.3	0.000208251	62.5	0.3	0.1	62.4	62.6	1.22838e-06	0	0	0	0	0	0	0	0	0	0	0	0
I	5579133	3728516	3729034	P7_E7	SPAC15E1.07c	moa1	meiotic kinetochore protein (Meikin) Moa1	Mutants	1	40.093	0.224	20.4805	-0.0481266	80.234	49.13	0.105	30.8917	-11.4168	109.677	73.4	0.3	0.1	73.3	73.6	0.142522	52.3	2.9	1.3	51	53.6	0.0889379	62.1	0.3	0.1	62	62.2	2.34875e-06	0	0	0	0	0	0	0	0	0	0	0	0
I	5579133	2397248	2398350	P5_E12	SPAC15F9.01c	glm1	Glomulin, ubiquitin-protein transferase inhibitor Glm1 (predicted)	Mutants	1	34.2649	0.00405	8.68789	17.237	51.2929	38.3816	0.000356	13.9232	11.0927	65.6706	73.8	NA	NA	NA	NA	0.262613	45.5	NA	NA	NA	NA	0.0258126	51.5	NA		NA	NA	0.199872	0	0	0	0	0	0	0	0	0	0	0	0
I	5579133	4431869	4434012	P8_B1	SPAC16.05c	sfp1	transcription factor Sfp1 (predicted)	Mutants	5	19.0983	5.98e-115	1.02894	17.0816	21.115	27.2422	0	0.745098	25.7819	28.7026	77.7	0.1	0	77.7	77.8	0.0130059	35.9	NA	NA	NA	NA	2.03215e-11	41.6	0.6	0.3	41.3	41.8	2.40544e-08	0	0	0	0	0	0	0	0	0	0	0	0
I	5579133	1546286	1550081	P1_E8	SPAC167.07c	hul5	HECT-type ubiquitin-protein ligase E3 (predicted)	Mutants	1	36.0013	0.0291	11.4763	13.5082	58.4943	46.5202	0.00921	19.2036	8.88182	84.1586	68.2	0.8	0.3	67.9	68.6	3.10967e-06	46.4	4.2	1.9	44.5	48.3	0.614471	51	0.3	0.1	50.9	51.2	0.118695	0	0	0	0	0	0	0	0	0	0	0	0
I	5579133	908736	911854	P1_E9	SPAC1687.05	pli1	SUMO E3 ligase Pli1	Mutants	2	23.6925	4.01e-112	1.04236	21.6495	25.7355	31.9399	5.82e-130	1.93071	28.1558	35.7241	78.7	NA	NA	NA	NA	0.00138047	72.7	NA	NA	NA	NA	3.94538e-18	76.6	0.3	0.2	76.4	76.7	3.99033e-14	0	0	0	0	0	0	0	0	0	0	1	1
I	5579133	914940	919775	P4_A9	SPAC1687.09	irs4	autophagy;CVT pathway ENTH;VHS domain protein Irs4 (predicted)	Mutants	2	31.4162	5.74e-06	5.4434	20.7474	42.0851	38.6484	6.73e-07	9.90874	19.2276	58.0691	74.2	1.4	0.7	73.5	74.8	0.542225	53.7	3.3	1.5	52.2	55.1	0.0689911	58.9	0.7	0.3	58.6	59.2	0.00074599	0	0	1	0	0	0	0	0	0	0	0	0
I	5579133	927801	929011	P8_B2	SPAC1687.14c	SPAC1687.14c	EF hand family protein, centrin-like	Mutants	2	25.8508	3.68e-276	0.65458	24.5679	27.1338	29.53	0	0.713002	28.1326	30.9275	74.2	2.9	1.3	72.9	75.5	0.719416	56.3	1.2	0.5	55.8	56.8	4.94607e-06	60.1	0.9	0.4	59.7	60.5	0.000120215	0	0	0	0	0	0	0	0	0	0	0	0
I	5579133	929843	932197	P1_E10	SPAC1687.15	gsk3	serine;threonine protein kinase Gsk3	Mutants	1	24.0351	1.05e-191	0.789592	22.4875	25.5826	28.6998	0	0.566396	27.5897	29.8099	71.5	0.2	0.1	71.4	71.6	0.00215479	35.2	0.2	0.1	35.1	35.3	5.70037e-12	47.9	1	0.4	47.5	48.4	0.0017058	0	0	0	0	0	0	0	0	0	0	0	0
I	5579133	3080862	3083426	P1_E11	SPAC16A10.02	sub1	transcription coactivator PC4	Mutants	2	23.6917	2.32e-30	2.08781	19.5996	27.7837	32.537	8.64e-43	3.46719	25.7414	39.3326	72.2	0.1	0.1	72.1	72.2	0.0103084	57.9	3	1.3	56.6	59.2	0.00956881	68.7	0.3	0.2	68.5	68.8	1.78251e-10	0	0	0	0	0	0	0	0	0	0	0	0
I	5579133	3088784	3089517	P1_A7	SPAC16A10.05c	dad1	DASH complex subunit Dad1	Mutants	5	5.16871	0	0.481739	4.22452	6.1129	8.20016	0	0.38736	7.44095	8.95937	47	1.9	0.8	46.2	47.9	4.69176e-07	35.9	3	1.3	34.6	37.2	0.00535333	54.1	NA		NA	NA	0.549433	0	0	0	0	0	0	0	0	0	0	0	0
I	5579133	796876	798833	P8_B3	SPAC16C9.04c	mot2	CCR4-Not complex ubiquitin-protein ligase E3 subunit Mot2	Mutants	2	26.4089	7.55e-114	1.03411	24.3821	28.4357	33.6401	8.91e-69	2.69327	28.3614	38.9189	74.4	1	0.5	73.9	74.8	0.611416	52	1.4	0.6	51.4	52.6	0.00779778	57.7	0.3	0.1	57.6	57.9	0.00460402	0	0	0	0	0	0	0	0	0	0	0	0
I	5579133	799341	800981	P1_E12	SPAC16C9.05	cph1	Clr6 histone deacetylase associated PHD protein-1 Cph1	Mutants	2	14.5363	2.87e-117	1.01831	12.5404	16.5321	28.2539	1.71e-254	1.36516	25.5782	30.9295	80.3	0.1	0	80.3	80.4	2.427e-05	50.5	2.7	1.2	49.3	51.7	0.233609	57.5	0.3	0.1	57.4	57.6	0.00655468	0	0	0	0	0	0	1	0	0	0	0	0
I	5579133	801141	804123	P1_F1	SPAC16C9.06c	upf1	ATP-dependent RNA helicase Upf1	Mutants	2	24.6875	3.45e-245	0.695753	23.3238	26.0511	27.2534	0	0.240399	26.7822	27.7245	85.4	0.1	0	85.4	85.4	4.69994e-10	69.6	0.5	0.2	69.4	69.8	2.11747e-17	70.3	0.3	0.1	70.2	70.5	2.25408e-11	0	0	0	0	0	0	0	0	0	0	0	0
I	5579133	3523136	3524339	P7_D8	SPAC16E8.12c	png3	ING family homolog Png3 (predicted)	Mutants	2	28.327	2.38e-134	0.94887	26.4672	30.1867	32.6596	9.95e-81	2.47541	27.8079	37.5113	70.5	1.4	0.6	69.9	71.1	0.00483086	60.1	3.1	1.4	58.7	61.5	0.005959	67.2	1.3	0.6	66.6	67.7	6.11269e-08	0	0	0	0	0	0	1	0	0	0	0	0
I	5579133	3525227	3527875	P4_A10	SPAC16E8.13	SPAC16E8.13	ubiquitin-protein ligase E3, human BRAP ortholog (predicted)	Mutants	5	15.8453	5.24e-184	0.80645	14.2647	17.4259	22.4741	0	0.499713	21.4946	23.4535	72.9	1.5	0.6	72.3	73.6	0.157741	39.5	0.7	0.3	39.2	39.8	4.19559e-08	40.2	1.4	0.6	39.6	40.8	1.71658e-07	0	0	0	0	0	0	0	0	0	0	0	0
I	5579133	4754862	4760226	P1_F2	SPAC1782.01	ecm29	proteasome assembly chaperone Ecm29	Mutants	2	28.1663	1.15e-11	3.5884	21.1331	35.1994	37.3786	4.87e-12	7.0443	23.572	51.1851	68.7	1.1	0.5	68.2	69.2	6.66157e-05	52.5	NA	NA	NA	NA	0.000107295	67.8	1.1	0.5	67.3	68.3	4.93251e-09	0	0	0	0	0	0	0	0	0	0	0	0
I	5579133	4765618	4766877	P1_F3	SPAC1782.06c	phb1	prohibitin Phb1 (predicted)	Mutants	1	30.7964	1e-22	2.44949	25.9955	35.5974	37.2711	7.33e-43	3.4641	30.4816	44.0606	72.1	0.1	0	72.1	72.2	0.00995315	57.8	3.6	1.6	56.2	59.4	0.0238606	66.4	0.3	0.2	66.2	66.5	3.50975e-09	0	0	0	0	0	0	0	0	0	0	0	0
I	5579133	4769991	4771708	P6_F10	SPAC1782.09c	clp1	Cdc14-related protein phosphatase Clp1;Flp1	Mutants	6	11.117	7.66e-104	1.08489	8.99063	13.2433	23.3916	1.69e-268	1.32817	20.7884	25.9948	24.3	1.9	0.8	23.5	25.2	2.73103e-08	10.7	0.2	0.1	10.6	10.8	2.09652e-22	22.9	0.3	0.1	22.8	23.1	1.22691e-16	1	0	0	0	0	0	0	0	0	0	0	0
I	5579133	2192037	2193656	P6_H6	SPAC1783.04c	hst4	Sirtuin family histone deacetylase Hst4	Mutants	2	24.3593	1.38e-147	0.903774	22.5879	26.1307	30.826	4.66e-263	1.34219	28.1954	33.4566	80.1	0.1	0	80.1	80.2	4.38236e-05	56.1	3.9	1.8	54.3	57.8	0.0464693	56.4	2.6	1.1	55.3	57.6	0.171482	0	0	0	0	0	0	1	0	0	0	0	1
I	5579133	2194820	2199471	P3_C5	SPAC1783.05	hrp1	ATP-dependent DNA helicase Hrp1	Mutants	1	42.2563	0.329	25.3357	-7.40074	91.9134	52.0565	0.183	37.4925	-21.4275	125.541	75.5	0.1	0	75.5	75.6	0.613109	43.4	0.8	0.4	43	43.7	0.000520357	45.8	0.1	0.1	45.7	45.8	2.07083e-05	0	0	0	0	0	0	1	0	0	0	0	0
I	5579133	2200353	2203135	P3_C6	SPAC1783.07c	pap1	transcription factor Pap1;Caf3	Mutants	2	32.1575	5.6e-10	3.9396	24.436	39.8789	38.9636	7.67e-09	8.48106	22.341	55.5861	76.9	0.3	0.1	76.8	77.1	0.0716541	53.2	0.9	0.4	52.8	53.5	0.000115058	63	0.7	0.4	62.6	63.3	7.52491e-07	0	0	0	0	0	0	0	0	0	0	0	0
I	5579133	3578771	3583005	P1_F5	SPAC17A2.12	rrp1	ATP-dependent DNA helicase; ubiquitin-protein ligase E3 (predicted)	Mutants	2	28.7631	2.93e-74	1.29327	26.2283	31.2979	34.1403	2.39e-47	3.28408	27.7036	40.5769	73.1	0.4	0.2	72.9	73.3	0.0804745	57.7	1.7	0.8	56.9	58.5	0.000190244	62.4	0.3	0.2	62.2	62.5	1.52593e-06	0	0	0	0	0	0	1	0	0	0	1	1
I	5579133	1772925	1774203	P1_F6	SPAC17A5.11	rec12	meiotic recombination endonuclease Rec12	Mutants	2	28.6466	4.92e-83	1.21954	26.2564	31.0369	33.8107	9.12e-52	3.13126	27.6736	39.9479	70.5	0.2	0.1	70.4	70.6	0.000193981	58.6	0.4	0.2	58.4	58.8	1.36331e-10	61.7	0.1	0	61.7	61.8	4.39163e-06	0	0	0	0	0	0	0	0	0	0	1	0
I	5579133	2350014	2351244	P6_H8	SPAC17G8.05	med20	mediator complex subunit Med20	Mutants	6	5.76586	0	0.433507	4.91621	6.61552	8.44354	0	0.337458	7.78214	9.10495	44.2	28.6	12.7	31.5	56.9	0.202326	7	NA	NA	NA	NA	5.2181e-23	15.6	NA		NA	NA	2.31139e-18	0	0	0	0	0	0	0	0	0	0	0	0
I	5579133	2354127	2355211	P1_F7	SPAC17G8.07	yaf9	YEATS family histone acetyltransferase subunit Yaf9	Mutants	2	29.8364	5.65e-09	4.20201	21.6007	38.0722	37.7419	1.03e-09	8.00798	22.0466	53.4373	71.5	0.4	0.1	71.4	71.7	0.00255174	55.5	0.1	0	55.5	55.6	8.45247e-08	59.3	0.1	0.1	59.2	59.3	0.000307967	0	0	0	0	0	0	1	0	0	0	0	1
I	5579133	2357302	2358388	P1_A8	SPAC17G8.09	shg1	Set1C complex subunit Shg1	Mutants	2	28.0089	2.43e-164	0.85489	26.3333	29.6844	32.3825	1.31e-102	2.18334	28.1032	36.6617	69.5	0.1	0	69.5	69.6	1.89922e-05	49.2	0.3	0.1	49.1	49.4	0.199088	60.4	0.5	0.3	60.1	60.6	4.92454e-05	0	0	0	0	0	0	1	0	0	0	0	0
I	5579133	2358028	2359871	P4_G4	SPAC17G8.10c	dma1	mitotic spindle checkpoint ubiquitin ligase Dma1	Mutants	2	27.5039	3.23e-11	3.6728	20.3054	34.7025	35.0637	3.38e-13	6.67487	21.9812	48.1462	71.5	2.4	1.1	70.4	72.6	0.105698	60.3	0.2	0.1	60.2	60.3	9.22552e-12	67.8	NA		NA	NA	6.24231e-10	0	0	0	0	0	0	0	0	0	0	0	0
I	5579133	2008096	2009331	P7_E8	SPAC17H9.03c	rdl1	RAD51D-like protein 1	Mutants	2	29.2416	1.24e-53	1.53636	26.2304	32.2529	34.6538	1.56e-35	3.83293	27.1414	42.1662	74.9	0.1	0	74.9	75	0.954799	59.8	2.1	0.9	58.9	60.8	0.000501106	67	0.1	0.1	66.9	67.1	1.60611e-09	0	0	0	0	0	0	0	0	0	0	1	1
I	5579133	2020968	2024999	P3_C7	SPAC17H9.10c	ddb1	Cul4-RING E3 adaptor Ddb1	Mutants	2	31.3358	1.08e-14	3.13566	25.1901	37.4816	36.4637	1.09e-13	6.53364	23.658	49.2694	74.9	1.6	0.7	74.2	75.7	0.971257	50.6	0.1	0	50.6	50.7	0.0108646	53.1	0.3	0.1	53	53.3	0.914006	0	0	0	0	0	0	0	0	0	0	0	1
I	5579133	2029143	2030361	P1_F8	SPAC17H9.14c	pdi2	ER protein disulfide isomerase Pdi2	Mutants	2	30.775	5.95e-21	2.56315	25.7514	35.7987	36.2823	1.64e-17	5.67215	25.165	47.3995	70.7	0.1	0	70.7	70.8	0.000342808	58.2	3.2	1.4	56.8	59.7	0.0125614	63.1	2.7	1.2	61.9	64.3	0.00308334	0	0	0	0	0	0	0	0	0	0	0	0
I	5579133	2033768	2035673	P4_A11	SPAC17H9.19c	cdt2	WD repeat protein Cdt2	Mutants	5	4.3636	2.41e-240	0.702916	2.98591	5.74129	7.7916	0	0.35101	7.10364	8.47957	56.1	0.2	0.1	56	56.2	1.5997e-15	23.7	3.4	1.6	22.1	25.2	0.00133676	25.7	1.9	0.9	24.8	26.5	6.8343e-09	0	0	0	0	0	0	0	0	0	0	0	0
I	5579133	2785159	2786344	P6_H7	SPAC1805.07c	dad2	DASH complex subunit Dad2	Mutants	3	7.98887	3.23e-249	0.689958	6.63658	9.34116	16.2738	0	0.757606	14.7889	17.7587	68.8	0.6	0.3	68.5	69	5.35382e-06	59.8	0.4	0.2	59.6	60	1.52809e-11	67.9	0.5	0.2	67.7	68.1	4.12622e-10	0	0	0	0	0	0	0	0	0	0	0	0
I	5579133	2788022	2788718	P1_A9	SPAC1805.08	dlc1	dynein light chain Dlc1	Mutants	2	26.6575	1.4e-111	1.045	24.6094	28.7057	33.7145	5.26e-66	2.75242	28.3199	39.1092	72.8	0.8	0.3	72.5	73.2	0.0616788	53.5	0.3	0.1	53.4	53.7	8.65825e-06	62.8	4.3	2	60.8	64.7	0.0369229	0	0	0	0	0	0	0	0	1	0	0	0
I	5579133	2797871	2800406	P3_F4	SPAC1805.15c	pub2	HECT-type ubiquitin-protein ligase E3 Pub2	Mutants	2	25.5617	1.61e-235	0.710271	24.1696	26.9538	29.8648	0	0.85812	28.183	31.5467	65.1	0.6	0.3	64.8	65.4	1.63938e-09	47.3	1.9	0.9	46.4	48.1	0.702869	50.8	0.3	0.1	50.7	50.9	0.0919032	0	0	0	0	0	0	0	0	0	0	0	0
I	5579133	4698773	4699544	P1_F9	SPAC1834.03c	hhf1	histone H4 h4.1	Mutants	1	30.1887	5.59e-22	2.49547	25.2976	35.0797	38.1027	9.52e-14	6.51778	25.3281	50.8773	71.3	NA	NA	NA	NA	0.00121731	60.3	0.3	0.1	60.2	60.4	7.1123e-12	67.7	0.2	0.1	67.6	67.8	6.21474e-10	0	0	0	0	0	0	1	0	0	0	0	0
I	5579133	4699691	4700560	P7_E3	SPAC1834.04	hht1	histone H3 h3.1	Mutants	2	34.2737	0.0602	13.3258	8.15565	60.3917	36.9677	0.00833	18.9507	-0.175075	74.1105	77.4	0.3	0.2	77.2	77.5	0.0300985	59.7	0.6	0.3	59.4	59.9	3.0568e-11	69.4	0.3	0.1	69.3	69.6	6.8266e-11	0	0	0	0	0	0	1	0	0	0	0	0
I	5579133	4502333	4505734	P1_F10	SPAC1851.03	ckb1	CK2 family regulatory subunit Ckb1	Mutants	1	33.4014	0.0017	7.94268	17.834	48.9688	42.3144	0.000319	13.8085	15.2503	69.3785	71.3	0.2	0.1	71.2	71.4	0.00151583	52	0.9	0.4	51.6	52.4	0.00134894	57.9	0.6	0.2	57.7	58.2	0.00374087	0	0	0	0	0	0	0	0	0	0	0	0
I	5579133	305602	306762	P1_F11	SPAC18B11.07c	rhp6	Rad6 homolog, ubiquitin conjugating enzyme E2 Rhp6	Mutants	2	25.8201	9.8e-29	2.15167	21.6029	30.0373	33.4417	4.71e-33	3.98655	25.6282	41.2552	74.7	0.2	0.1	74.6	74.8	0.75465	59.1	0.9	0.5	58.6	59.5	3.228e-09	69.5	0.1	0.1	69.4	69.5	7.42883e-11	0	0	0	0	0	0	1	0	0	0	0	0
I	5579133	2234262	2236773	P6_B10	SPAC18G6.10	lem2	LEM domain nuclear inner membrane protein Heh1;Lem2	Mutants	3	5.46582	0	0.33444	4.81033	6.12131	8.29231	0	0.263087	7.77667	8.80795	84	0.3	0.1	83.9	84.1	6.13324e-09	64.6	NA	NA	NA	NA	2.10282e-14	71.4	NA		NA	NA	8.75731e-12	0	0	0	0	0	0	1	0	0	0	0	0
I	5579133	2243558	2245220	P1_F12	SPAC18G6.15	mal3	microtubule plus-end binding protein, EB1 family Mal3	Mutants	2	28.8865	4.39e-110	1.05238	26.8238	30.9491	32.5046	3.46e-68	2.70554	27.2018	37.8074	72.4	0.2	0.1	72.3	72.5	0.016519	49.4	2.2	1	48.4	50.3	0.389165	58.4	1.1	0.5	57.9	58.9	0.00292873	0	0	0	0	0	0	0	0	1	0	0	0
I	5579133	4973601	4975698	P4_H6	SPAC1952.05	gcn5	SAGA complex histone acetyltransferase catalytic subunit Gcn5	Mutants	2	20.6053	1.21e-27	2.19797	16.2973	24.9132	30.8675	9.49e-60	2.90139	25.1809	36.5541	73.7	1.1	0.5	73.2	74.2	0.293029	48.6	1.8	0.8	47.8	49.4	0.634552	55.1	NA		NA	NA	0.197886	0	0	0	0	0	0	1	0	1	0	1	0
I	5579133	2465369	2467346	P1_G1	SPAC19A8.10	rfp1	SUMO-targeted ubiquitin-protein ligase subunit Rfp1	Mutants	2	25.032	3.58e-18	2.77696	19.5893	30.4748	35.5495	5.51e-19	5.41835	24.9297	46.1692	72.5	0.2	0.1	72.4	72.6	0.0234269	55	0.8	0.4	54.6	55.4	1.97984e-06	62	1.4	0.6	61.4	62.6	3.54134e-05	0	0	0	0	0	0	0	0	0	0	0	1
I	5579133	5219548	5220112	P1_A10	SPAC19D5.11c	ctf8	Ctf18 RFC-like complex subunit Ctf8	Mutants	2	28.8625	1.44e-10	3.80563	21.4036	36.3214	37.5558	4.26e-11	7.39258	23.0666	52.045	79.6	0.1	0.1	79.5	79.6	0.00015245	51.6	2.3	1	50.6	52.6	0.075157	66.4	1.3	0.6	65.8	67	1.53165e-07	0	0	0	0	0	0	0	0	0	0	0	0
I	5579133	1354204	1357184	P5_E9	SPAC19E9.02	fin1	serine;threonine protein kinase, NIMA related Fin1	Mutants	3	3.76009	0	0.2786	3.21404	4.30614	7.7059	0	0.449001	6.82587	8.58593	82.7	0.4	0.1	82.6	82.9	8.99758e-08	57.1	0.3	0.2	56.9	57.2	2.78461e-09	67.6	1.5	0.7	66.9	68.3	2.837e-07	1	0	0	0	0	0	0	0	0	0	0	0
I	5579133	4044821	4049384	P3_C9	SPAC19G12.02c	pms1	MutL family mismatch-repair protein Pms1	Mutants	2	31.8364	4.8e-05	6.09364	19.893	43.7797	40.1648	7.09e-06	10.9988	18.6075	61.7221	70.4	3.6	1.6	68.8	72	0.141156	52.3	0.2	0.1	52.2	52.4	0.000205914	53.8	0.4	0.2	53.6	54	0.713055	0	0	0	0	0	0	0	0	0	0	0	1
I	5579133	4047209	4049353	P8_B4	SPAC19G12.03	cda1	chitin deacetylase Cda1	Mutants	2	26.5222	0	0.593829	25.3583	27.686	29.4415	0	0.697496	28.0745	30.8086	74.7	0.3	0.1	74.6	74.9	0.804053	54	0.4	0.1	53.9	54.2	2.85871e-06	60	0.1	0	60	60.1	8.0503e-05	0	1	0	1	0	1	0	0	0	0	0	0
I	5579133	4068603	4070968	P7_H7	SPAC19G12.13c	poz1	shelterin complex subunit Poz1	Mutants	2	27.0983	5.47e-274	0.657233	25.8101	28.3864	31.0579	6.94e-231	1.43512	28.2451	33.8707	79.1	0.3	0.1	79	79.2	0.000564473	53.7	0.1	0	53.7	53.8	5.15318e-06	62.9	0.1	0	62.9	62.9	6.43747e-07	0	0	0	0	0	0	0	0	0	0	1	0
I	5579133	3544706	3548171	P4_E12	SPAC1B1.04c	pan3	PAN complex protein phosphotransferase subunit Pan3 (predicted)	Mutants	7	15.3437	3.09e-131	0.960479	13.4612	17.2262	23.2164	0	0.56275	22.1135	24.3194	52.6	2.8	1.2	51.4	53.9	0.000417845	46.2	3.9	1.7	44.5	48	0.557731	50	1.9	0.8	49.2	50.9	0.0953991	0	0	0	0	0	0	0	0	0	0	0	0
I	5579133	4929854	4931230	P4_C12	SPAC1B3.03c	wis2	cyclophilin family peptidyl-prolyl cis-trans isomerase Wis2	Mutants	2	21.8849	9.26e-33	2.00297	17.9592	25.8107	30.0255	2.08e-99	2.21977	25.6749	34.3762	74.9	1.9	0.9	74	75.7	0.934616	61.1	1.2	0.6	60.5	61.6	4.2335e-08	69.8	0.2	0.2	69.6	69.9	4.81627e-11	0	0	0	0	0	0	0	0	0	0	0	0
I	5579133	4934547	4937012	P1_G2	SPAC1B3.05	not3	CCR4-Not complex NOT box subunit Not3;5	Mutants	2	27.3661	6.27e-17	2.8911	21.6997	33.0326	35.6624	1.67e-17	5.67317	24.5432	46.7817	73.2	1.8	0.8	72.4	74	0.253018	62.1	0.1	0.1	62	62.1	6.14564e-13	66.6	1.1	0.5	66.1	67.1	1.96693e-08	0	0	0	0	0	0	0	0	0	0	0	0
I	5579133	4964526	4966980	P3_F5	SPAC1B3.17	clr2	chromatin silencing protein Clr2	Mutants	2	27.1128	1.32e-63	1.40341	24.3621	29.8634	36.0254	1.04e-27	4.39024	27.4207	44.6301	71.7	3.1	1.4	70.3	73.1	0.193514	52.1	0.3	0.1	52	52.2	0.000342872	53.8	1.5	0.7	53.1	54.5	0.766146	0	0	0	0	0	0	1	0	0	0	0	0
I	5579133	3812962	3815706	P8_G6	SPAC1F12.06c	SPAC1F12.06c	inosine-containing RNA endoribonuclease (predicted)	Mutants	2	29.843	2.64e-09	4.1102	21.7872	37.8989	37.4424	4.64e-10	7.84048	22.0754	52.8095	72	1.4	0.6	71.4	72.6	0.0417492	66.6	0.6	0.3	66.3	66.8	1.02938e-15	70.7	0.1	0	70.7	70.8	1.72754e-11	0	0	0	0	0	0	0	0	0	0	0	1
I	5579133	625173	631401	P1_G3	SPAC1F3.06c	spo15	mitotic and mieotic spindle pole body protein Spo15	Mutants	2	26.7657	4.84e-17	2.88021	21.1206	32.4109	35.7654	1.23e-17	5.64902	24.6936	46.8373	68.4	0.5	0.2	68.2	68.6	1.5844e-06	56	3.7	1.7	54.3	57.6	0.0423156	63.7	0.2	0.1	63.6	63.8	1.81092e-07	0	1	0	0	0	0	0	0	0	0	0	0
I	5579133	631511	633102	P6_D5	SPAC1F3.07c	rsc58	RSC complex subunit Rsc58	Mutants	1	32.3256	0.00167	7.92909	16.7849	47.8664	45.7082	0.000902	15.0019	16.3051	75.1114	73.2	2	0.8	72.4	74.1	0.288318	43.9	1.9	0.8	43.1	44.8	0.0382069	49	0.7	0.3	48.7	49.3	0.0065725	0	0	0	0	0	0	1	0	0	0	0	0
I	5579133	4212476	4216888	P3_F6	SPAC1F7.01c	spt6	nucleosome remodeling protein Spt6	Mutants	7	18.6532	5.16e-24	2.37553	13.9973	23.3092	27.6831	1.27e-92	2.30333	23.1687	32.1976	46.9	0.1	0	46.9	47	3.06462e-19	50.2	NA	NA	NA	NA	0.031351	65.2	0.3	0.2	65	65.3	1.88773e-08	0	0	0	0	0	0	1	0	0	0	0	0
I	5579133	4244723	4247894	P1_G4	SPAC1F7.11c	SPAC1F7.11c	transcription factor, zf-fungal binuclear cluster type (predicted)	Mutants	2	29.3492	2.91e-11	3.66403	22.1678	36.5305	36.6905	6.44e-12	7.08668	22.8009	50.5802	69.5	0.2	0.1	69.4	69.6	1.54432e-05	55.2	1.5	0.7	54.5	55.8	0.000270113	58.2	0.4	0.2	58	58.4	0.00215497	0	0	0	0	0	0	0	0	0	0	0	0
I	5579133	4811984	4813179	P5_H11	SPAC20G4.01	caf16	CCR4-Not complex subunit Caf16 (predicted)	Mutants	3	14.7518	5.01e-207	0.758947	13.2643	16.2394	21.799	0	0.64195	20.5408	23.0572	70.4	NA	NA	NA	NA	0.000163391	58	0.3	0.1	57.9	58.1	4.73897e-10	67.3	0.1	0.1	67.2	67.3	1.11376e-09	0	0	0	0	0	0	0	0	0	0	0	0
I	5579133	4820987	4822706	P4_D1	SPAC20G4.04c	hus1	checkpoint clamp complex protein Hus1	Mutants	2	27.9903	6.19e-13	3.37682	21.3718	34.6087	36.8493	2.39e-13	6.63084	23.853	49.8455	70.7	0.6	0.3	70.4	70.9	0.000480043	49.9	0.9	0.4	49.5	50.3	0.0887154	66.4	0.7	0.4	66	66.7	4.02373e-09	0	0	0	0	0	0	0	0	0	0	0	0
I	5579133	1411624	1415165	P1_G5	SPAC20G8.08c	fft1	SMARCAD1 family ATP-dependent DNA helicase Fft1 (predicted)	Mutants	2	31.0425	1.82e-17	2.84013	25.476	36.6091	37.6112	6.76e-14	6.47717	24.9161	50.3062	70.6	0.1	0	70.6	70.6	0.000242203	57.9	1.8	0.8	57.1	58.7	0.000301604	60.8	NA		NA	NA	2.22125e-05	0	0	0	0	0	0	1	0	0	0	0	0
I	5579133	2113811	2114930	P1_G6	SPAC20H4.02	dsc3	Golgi Dsc E3 ligase complex subunit Dsc3	Mutants	2	25.0834	1.08e-181	0.81173	23.4925	26.6744	30.6424	0	1.20419	28.2822	33.0025	72.2	0.2	0.1	72.1	72.3	0.0108914	62.1	1.2	0.5	61.6	62.6	7.2595e-09	61.3	0.5	0.2	61.1	61.5	9.52028e-06	0	0	0	0	0	0	0	0	0	0	0	0
I	5579133	2114913	2116435	P5_B9	SPAC20H4.03c	tfs1	general transcription elongation factor TFIIS	Mutants	7	41.286	0.373	27.6728	-12.9517	95.5238	49.2151	0.214	40.112	-29.403	127.833	54	NA	NA	NA	NA	2.37164e-16	42.5	NA	NA	NA	NA	1.98859e-05	42	0.8	0.3	41.7	42.4	7.09929e-08	0	0	0	0	0	0	0	0	0	0	0	0
I	5579133	2116487	2120279	P3_F7	SPAC20H4.04	fml2	ATP-dependent 3' to 5' DNA helicase (predicted)	Mutants	2	23.93	3.17e-191	0.790616	22.3805	25.4796	28.7344	0	0.588127	27.5817	29.8872	66.9	1.4	0.6	66.3	67.5	4.77273e-05	53	1.6	0.7	52.3	53.7	0.00460272	50.8	0.8	0.4	50.4	51.1	0.0970404	0	0	0	0	0	0	0	0	0	0	0	1
I	5579133	2122490	2124506	P6_F11	SPAC20H4.07	rad57	RecA family ATPase Rad57;Rhp57	Mutants	3	7.32078	7.71e-179	0.818384	5.71677	8.92478	13.8446	0	0.661438	12.5482	15.141	63.7	10.6	4.8	58.9	68.4	0.20364	56.2	0.4	0.2	56	56.4	1.91116e-08	71.7	NA		NA	NA	6.69594e-12	0	0	0	0	0	0	0	0	0	0	1	1
I	5579133	2128433	2131713	P1_G7	SPAC20H4.10	ufd2	ubiquitin-protein ligase E4 Ufd2 (predicted)	Mutants	2	22.5771	3.02e-215	0.743899	21.1191	24.0351	26.5092	0	0.316939	25.888	27.1304	76.1	0.3	0.1	76	76.3	0.275581	50.4	0.7	0.3	50.1	50.7	0.0278175	54.6	1.5	0.7	53.9	55.3	0.437923	0	0	0	0	0	0	0	0	0	0	0	0
I	5579133	4252142	4253622	P4_H7	SPAC21E11.03c	pcr1	transcription factor Pcr1	Mutants	1	34.1193	0.00559	9.01593	16.4484	51.7902	44.6928	0.00153	15.7336	13.8554	75.5301	70.4	1	0.5	69.9	70.9	0.00108598	55.7	0.9	0.4	55.3	56.1	1.15073e-06	56	0.7	0.3	55.7	56.4	0.0707162	0	0	0	0	0	0	1	0	0	0	1	0
I	5579133	4254965	4257641	P6_C3	SPAC21E11.05c	cyp8	cyclophilin family peptidyl-prolyl cis-trans isomerase Cyp8	Mutants	3	4.08199	0	0.305857	3.48252	4.68145	8.42281	0	0.489289	7.46383	9.3818	66.4	0.5	0.2	66.2	66.7	1.87846e-08	55.1	1.6	0.7	54.4	55.9	0.000705234	69	0.3	0.1	68.9	69.2	1.10473e-10	0	0	0	0	0	0	0	0	0	0	0	0
I	5579133	950120	950813	P5_E4	SPAC222.04c	ies6	Ino80 complex subunit Ies6	Mutants	4	1.49752	0	0.144144	1.21501	1.78004	3.29713	0	0.279986	2.74837	3.8459	77.6	1	0.4	77.2	78.1	0.039186	2	0.5	0.2	1.8	2.2	2.99144e-25	5.6	1.2	0.5	5.1	6.1	4.64881e-19	0	0	0	0	0	0	1	0	0	0	0	0
I	5579133	977709	978637	P1_G8	SPAC222.15	meu13	Tat binding protein 1(TBP-1)-interacting protein (TBPIP) homolog (predicted)	Mutants	2	29.7934	4.06e-08	4.4707	21.031	38.5558	38.6334	9.2e-09	8.52798	21.9189	55.3479	70.5	0.4	0.1	70.4	70.7	0.000248572	56.7	2.7	1.2	55.5	57.9	0.00933226	62.9	NA		NA	NA	6.96311e-07	0	0	0	0	0	0	0	0	0	0	1	0
I	5579133	505902	506355	P8_B5	SPAC227.05	gim3	prefoldin subunit 4, Gim3 (predicted)	Mutants	2	22.2486	4.71e-27	2.22415	17.8893	26.6078	30.9164	7.24e-42	3.5081	24.0407	37.7922	69.1	0.7	0.3	68.8	69.4	1.55209e-05	57.8	1.6	0.8	57	58.5	6.47398e-05	62.2	0.9	0.4	61.8	62.6	3.7514e-06	0	0	0	0	0	0	0	0	0	0	0	0
I	5579133	513820	514921	P1_G9	SPAC227.10	gim4	prefoldin subunit 2, Gim4(predicted)	Mutants	2	27.9571	2.71e-70	1.33123	25.3479	30.5663	35.0145	1.95e-37	3.72618	27.7113	42.3177	66.4	NA	NA	NA	NA	1.56584e-08	55.2	NA	NA	NA	NA	1.78796e-07	60	0.8	0.4	59.6	60.4	0.000133377	0	0	0	0	0	0	0	0	0	0	0	0
I	5579133	1156487	1159594	P8_B6	SPAC22A12.01c	pso2	DNA 5' exonuclease (predicted)	Mutants	2	27.065	3.83e-18	2.77955	21.6172	32.5128	35.4024	7.57e-19	5.44063	24.7389	46.0658	74	0.7	0.3	73.7	74.3	0.381768	62.5	0.1	0	62.5	62.6	3.10307e-13	63.4	0.3	0.1	63.3	63.5	2.91506e-07	0	0	0	0	0	0	0	0	0	0	0	1
I	5579133	5039546	5043440	P8_B7	SPAC22E12.11c	set3	histone lysine methyltransferase Set3	Mutants	7	18.4817	7.99e-212	0.750055	17.0117	19.9518	26.0134	0	0.670842	24.6986	27.3282	58.1	0.1	0	58.1	58.2	2.25793e-14	43.5	0.6	0.2	43.3	43.8	0.000378967	50.5	0.3	0.2	50.3	50.6	0.0551062	0	0	0	0	0	0	1	0	0	0	0	0
I	5579133	5056600	5059053	P7_H3	SPAC22E12.19	snt1	Set3 complex subunit Snt1	Mutants	5	13.2122	3.54e-70	1.33238	10.6008	15.8237	20.1812	0	1.00248	18.2164	22.146	64.7	0.2	0.1	64.6	64.7	5.12995e-10	33	1.6	0.7	32.3	33.8	3.25972e-06	44.4	0.8	0.4	44	44.7	3.05264e-06	0	0	0	0	0	0	1	0	0	0	0	0
I	5579133	705042	708014	P5_D3	SPAC22F3.02	atf31	transcription factor Atf31	Mutants	3	16.8373	3.44e-174	0.829582	15.2114	18.4633	23.3229	0	0.48009	22.382	24.2639	70.2	0.2	0.1	70.1	70.3	8.59214e-05	54.8	0.1	0	54.8	54.8	4.28792e-07	63.4	0.5	0.2	63.2	63.6	2.89133e-07	0	0	0	0	0	0	0	0	0	0	0	0
I	5579133	703669	707990	P1_G10	SPAC22F3.03c	rdh54	ATP-dependent DNA helicase Rdh54	Mutants	2	32.25	0.000118	6.44179	19.6243	44.8757	39.9473	1.54e-05	11.441	17.5234	62.3712	72.2	1.1	0.5	71.7	72.7	0.0339042	57	0.6	0.3	56.7	57.3	5.22958e-09	59.9	0.4	0.2	59.7	60	0.000107146	0	0	0	0	0	0	0	0	0	0	1	1
I	5579133	697960	702755	P8_B8	SPAC22F3.04	mug62	AMP binding enzyme, human DIP2 family (predicted)	Mutants	2	28.6313	3.25e-40	1.79248	25.1181	32.1445	37.0498	6.03e-20	5.26978	26.7212	47.3783	75.1	0.4	0.2	74.9	75.2	0.947976	59.7	2.5	1.1	58.6	60.8	0.00175359	62.7	0.5	0.2	62.5	63	8.4654e-07	0	0	0	0	0	0	0	0	0	0	0	0
I	5579133	693514	697130	P1_G11	SPAC22F3.06c	lon1	mitochondrial matrix Lon protease	Mutants	2	23.6924	8.93e-21	2.57529	18.6449	28.7398	31.4396	3.54e-36	3.7958	24	38.8792	75.3	0.3	0.2	75.1	75.4	0.796371	61.8	2.1	0.9	60.9	62.7	0.000183088	69.7	NA		NA	NA	5.64814e-11	0	0	0	0	0	0	0	0	0	0	0	0
I	5579133	686543	689179	P5_F4	SPAC22F3.09c	res2	MBF transcription factor complex subunit Res2	Mutants	2	24.0556	9.52e-110	1.05406	21.9897	26.1215	32.5028	4.89e-102	2.18973	28.211	36.7945	73.1	1.9	0.8	72.3	74	0.25419	54.1	0.1	0.1	54	54.1	2.43548e-06	60.5	1	0.5	60	60.9	8.00826e-05	0	0	0	0	0	0	0	0	0	0	0	0
I	5579133	682835	683660	P6_E12	SPAC22F3.11c	snu23	U4;U6 x U5 tri-snRNP complex subunit Snu23	Mutants	3	12.0965	0	0.49117	11.1338	13.0591	16.6748	0	0.407425	15.8763	17.4734	72.3	0.2	0.1	72.2	72.4	0.0154142	56.5	3.1	1.4	55.1	57.9	0.0183123	67.3	0.4	0.2	67.1	67.4	9.79265e-10	0	0	0	0	0	0	0	0	0	0	0	0
I	5579133	4797195	4799346	P7_H5	SPAC22F8.07c	rtf1	replication termination factor Rtf1	Mutants	1	48.8086	0.6	46.1571	-41.6576	139.275	59.8619	0.448	64.6895	-66.9271	186.651	75.5	0.2	0.1	75.4	75.7	0.600987	57.7	0.6	0.2	57.5	58	1.24575e-09	62.9	0.3	0.1	62.8	63.1	6.01684e-07	0	0	0	0	0	0	0	0	0	0	0	0
I	5579133	4807981	4811405	P5_E10	SPAC22F8.12c	shf1	small histone ubiquitination factor Shf1	Mutants	3	9.49278	1.72e-108	1.0604	7.41442	11.5711	19.591	0	1.13825	17.3601	21.8219	74.3	3.1	1.4	72.9	75.7	0.741829	58.8	NA	NA	NA	NA	1.2034e-10	73.5	0.2	0.1	73.4	73.7	7.91831e-13	0	0	0	0	0	0	1	0	0	0	0	0
I	5579133	2376661	2378678	P1_G12	SPAC22H10.04	ppa3	protein phosphatase type 2A Ppa1	Mutants	1	25.2672	3.85e-237	0.707774	23.88	26.6544	29.4501	0	0.711645	28.0553	30.8449	72.6	1	0.5	72.1	73	0.0525701	45.4	3.1	1.4	44	46.8	0.309938	53.9	NA		NA	NA	0.652583	0	0	0	0	0	0	0	0	0	0	0	0
I	5579133	893996	896547	P6_H5	SPAC22H12.02	tfg3	TFIID, TFIIF, Ino80, SWI;SNF, and NuA3 complex subunit Tfg3	Mutants	5	8.08344	0	0.462399	7.17715	8.98972	12.0462	0	0.317701	11.4235	12.6689	51.7	1.9	0.8	50.9	52.5	1.81496e-06	26.2	0.2	0.1	26.1	26.2	4.46097e-17	28.3	0.1	0.1	28.2	28.3	1.26471e-14	0	0	0	0	0	0	1	0	0	0	0	0
I	5579133	4092110	4093122	P1_H1	SPAC23A1.07	SPAC23A1.07	ubiquitin-protein ligase E3 (predicted)	Mutants	5	4.27043	0	0.542302	3.20753	5.33332	11.1211	0	0.642722	9.86143	12.3809	37.2	2.2	0.9	36.3	38.2	1.64514e-06	27.6	6.4	2.9	24.7	30.4	0.0249348	54.7	7.4	3.3	51.4	58	0.775228	0	0	0	0	0	0	0	0	0	0	0	0
I	5579133	4113673	4117261	P6_D8	SPAC23A1.19c	hrq1	RecQ type DNA helicase Hrq1 (predicted)	Mutants	3	6.71899	0	0.441763	5.85315	7.58483	9.10533	0	0.405761	8.31005	9.90061	68.3	NA	NA	NA	NA	9.51481e-07	50.8	5.3	2.4	48.4	53.2	0.450317	63.7	NA		NA	NA	2.00993e-07	0	0	0	0	0	0	0	0	0	0	0	1
I	5579133	2145681	2146388	P1_A11	SPAC23C11.08	php3	CCAAT-binding factor complex subunit Php3	Mutants	3	9.78379	3.86e-119	1.00996	7.80431	11.7633	17.9148	0	0.986084	15.9821	19.8475	79.6	1.5	0.7	78.9	80.3	0.00675172	62	17.3	7.7	54.3	69.7	0.291263	63.9	NA		NA	NA	1.47889e-07	0	0	0	1	0	0	0	0	0	0	0	0
I	5579133	1034296	1035992	P6_B3	SPAC23C4.03	hrk1	haspin related kinase Hrk1	Mutants	3	8.16749	0	0.60006	6.99139	9.34358	14.8962	0	0.470456	13.9741	15.8183	69.5	0.5	0.2	69.3	69.7	2.13264e-05	57.2	0.1	0	57.2	57.3	2.41846e-09	67.3	0.2	0.1	67.2	67.4	1.04418e-09	0	0	0	0	0	0	0	0	0	0	0	0
I	5579133	1041980	1044240	P7_E1	SPAC23C4.09c	SPAC23C4.09c	DNA-binding TFAR19-related protein, human Programmed cell death protein 5 ortholog (predicted)	Mutants	2	27.7756	2.32e-135	0.945183	25.923	29.6281	32.9202	1.27e-83	2.43004	28.1574	37.683	66.4	0.6	0.2	66.2	66.7	2.4036e-08	47.5	2.8	1.3	46.2	48.7	0.841189	54.7	3.1	1.4	53.3	56.1	0.55574	0	0	0	0	0	0	0	0	0	0	0	0
I	5579133	1048957	1051136	P7_E11	SPAC23C4.12	hhp2	serine;threonine protein kinase Hhp2	Mutants	3	16.2269	8.06e-174	0.830493	14.5991	17.8546	22.9587	0	0.499333	21.98	23.9373	71.7	0.2	0.1	71.6	71.8	0.00364279	61.9	0.1	0	61.9	62	7.98037e-13	71.5	0.6	0.2	71.3	71.8	4.51943e-12	0	0	0	0	0	0	0	0	0	0	1	1
I	5579133	4337097	4338471	P1_H2	SPAC23D3.01	pdp3	PWWP domain protein, involved in chromatin remodeling (predicted)	Mutants	2	24.2782	2.58e-95	1.13455	22.0545	26.5019	33.2391	1.2e-71	2.63578	28.073	38.4051	75.5	0.3	0.1	75.4	75.7	0.606835	57.1	1.4	0.7	56.4	57.7	2.7997e-05	60.6	0.1	0.1	60.5	60.6	3.23755e-05	0	0	0	0	0	0	1	0	0	0	0	0
I	5579133	4352333	4355333	P1_H3	SPAC23D3.09	arp42	SWI;SNF and RSC complex subunit Arp42	Mutants	3	10.4259	5.5e-287	0.641813	9.16799	11.6839	16.5991	0	0.412904	15.7898	17.4083	52.4	0.6	0.3	52.1	52.6	2.46646e-17	50.4	2.1	0.9	49.5	51.4	0.158089	60.4	NA		NA	NA	4.43e-05	0	0	0	0	0	0	1	0	0	0	0	0
I	5579133	442201	445721	P1_H4	SPAC23E2.01	fep1	iron-sensing transcription factor Fep1	Mutants	2	25.1084	2.9e-160	0.86606	23.4109	26.8058	31.1779	1.26e-224	1.45553	28.3251	34.0307	51.7	0.7	0.3	51.4	52	9.01037e-17	65.9	0.6	0.3	65.6	66.2	3.18759e-15	76.6	1.2	0.5	76.1	77.2	1.75067e-12	0	0	0	0	0	0	0	1	0	0	0	0
I	5579133	872883	874248	P5_E6	SPAC23G3.04	ies4	Ino80 complex subunit Ies4	Mutants	1	27.8199	4.2e-208	0.756924	26.3364	29.3035	31.8562	6.05e-126	1.96244	28.0099	35.7025	70.2	0.6	0.3	69.9	70.5	0.00014951	39.5	0.9	0.5	39	39.9	5.15588e-07	39.1	0.1	0.1	39	39.1	8.53899e-10	0	0	0	0	0	0	1	0	0	0	0	0
I	5579133	879147	880546	P3_F9	SPAC23G3.07c	snf30	SWI;SNF complex subunit Snf30	Mutants	1	30.543	2.7e-19	2.68455	25.2814	35.8047	38.2008	6.17e-13	6.75309	24.965	51.4366	70	3.1	1.4	68.6	71.4	0.0806041	46.8	2.3	1	45.8	47.8	0.539739	49.4	0.1	0.1	49.3	49.5	0.0107332	0	0	0	0	0	0	1	0	0	0	0	0
I	5579133	2500469	2502066	P4_D2	SPAC23H3.05c	swd1	Set1C complex subunit Swd1	Mutants	5	12.9345	5.41e-96	1.13035	10.719	15.1499	24.3157	0	0.925472	22.5018	26.1296	61.1	2	0.9	60.2	61.9	8.059e-05	39.8	2.6	1.1	38.7	41	0.00964928	53.6	0.3	0.2	53.4	53.7	0.857628	0	0	0	0	0	0	1	0	0	0	0	0
I	5579133	2506085	2507593	P4_F1	SPAC23H3.08c	bub3	mitotic spindle checkpoint WD repeat protein Bub3	Mutants	1	36.617	0.0522	12.8978	11.3378	61.8962	45.3299	0.0155	20.6849	4.78837	85.8715	73.2	0.5	0.3	72.9	73.4	0.0953714	52.7	0.6	0.2	52.5	53	9.62003e-05	58.9	1.2	0.6	58.3	59.4	0.00196251	0	0	0	0	0	0	0	0	0	0	0	0
I	5579133	1605073	1607249	P6_H12	SPAC23H4.02	ppk9	serine;threonine protein kinase Ppk9 (predicted)	Mutants	3	7.04225	0	0.358324	6.33995	7.74455	9.08203	0	0.370143	8.35657	9.8075	77.5	1	0.4	77.1	78	0.0428323	45.1	2.5	1.2	43.9	46.2	0.187483	62.6	NA		NA	NA	1.01392e-06	0	0	0	0	0	0	0	0	0	0	0	0
I	5579133	1591873	1593194	P6_D2	SPAC23H4.09	cdb4	endonuclease Cdb4 (predicted)	Mutants	3	6.66148	0	0.397374	5.88264	7.44032	10.3108	0	0.357411	9.61024	11.0113	71.2	0.4	0.2	71	71.3	0.00115517	58.9	0.2	0.1	58.8	59	9.38096e-11	67.5	0.2	0.1	67.4	67.5	8.73131e-10	0	0	0	0	0	0	0	0	0	0	0	0
I	5579133	1587022	1588751	P6_C12	SPAC23H4.12	alp13	MRG family Clr6 histone deacetylase complex subunit Alp13	Mutants	6	1.30493	0	0.13435	1.04161	1.56825	2.95529	0	0.271329	2.4235	3.48709	23.6	0.3	0.1	23.5	23.7	7.38117e-26	11.4	1.7	0.7	10.7	12.2	1.62403e-08	17.8	0.4	0.2	17.6	17.9	3.72031e-18	0	0	0	0	0	0	1	0	0	0	0	0
I	5579133	218260	221562	P6_B1	SPAC24B11.10c	cfh1	SEL1;TPR repeat protein Cfh1 (predicted)	Mutants	5	2.20294	0	0.189655	1.83122	2.57466	4.73254	0	0.347665	4.05113	5.41395	39.3	2.1	1	38.3	40.2	1.32589e-06	23.5	0.6	0.3	23.2	23.7	1.99248e-18	63.8	0.3	0.1	63.7	63.9	1.497e-07	0	0	0	0	0	0	0	0	0	0	0	0
I	5579133	485723	488811	P3_C10	SPAC24H6.03	cul3	cullin 3	Mutants	2	26.2297	5e-281	0.648748	24.9581	27.5012	29.8728	0	0.860598	28.1861	31.5596	77.2	0.1	0	77.2	77.3	0.0375471	48.6	1.6	0.7	47.9	49.3	0.590314	54.5	4.3	1.9	52.6	56.5	0.69202	0	0	0	0	0	0	0	0	0	0	0	0
I	5579133	2098195	2101876	P6_F3	SPAC25A8.01c	fft3	SMARCAD1 family ATP-dependent DNA helicase Fft3	Mutants	5	3.34685	0	0.445931	2.47284	4.22086	5.77405	0	0.350395	5.08728	6.46081	48.8	2.4	1	47.8	49.9	3.47033e-05	34.2	2.2	0.9	33.3	35.2	0.00039722	59.2	0.5	0.2	59	59.4	0.000389464	0	0	0	0	0	0	1	0	0	0	0	0
I	5579133	4173674	4176378	P1_H5	SPAC25B8.11	SPAC25B8.11	transcription factor (predicted)	Mutants	2	26.6803	6.04e-144	0.915539	24.8858	28.4747	32.5197	1.62e-99	2.21849	28.1715	36.8678	69.6	0.5	0.2	69.4	69.8	2.58646e-05	57.1	0.7	0.4	56.7	57.4	1.14972e-08	58.6	1.1	0.5	58.1	59.1	0.00204995	0	0	0	0	0	0	0	0	0	0	0	0
I	5579133	4192070	4195228	P7_C3	SPAC25B8.19c	loz1	transcription factor zf-C2H2 type	Mutants	1	41.2687	0.361	27.0598	-11.7676	94.3049	51.3831	0.208	39.5518	-26.137	128.903	72.8	0.6	0.3	72.5	73	0.0486462	63.5	0.1	0	63.5	63.5	8.49659e-14	69.4	1	0.4	69	69.9	2.61913e-10	0	0	0	0	0	0	0	0	0	0	0	0
I	5579133	4295138	4297332	P6_B6	SPAC25G10.01	SPAC25G10.01	RNA-binding protein involved in histone acetylation	Mutants	1	35.774	0.102	15.2956	5.79519	65.7528	43.3955	0.0353	23.7899	-3.2319	90.0228	71.3	NA	NA	NA	NA	0.00131511	61.1	1.1	0.5	60.6	61.6	2.90716e-09	61.7	1.1	0.5	61.2	62.3	1.94982e-05	0	0	0	0	0	0	1	0	0	0	0	0
I	5579133	4296936	4298605	P4_F2	SPAC25G10.02	cce1	mitochondrial cruciform-cutting endonuclease Cce1	Mutants	2	31.4855	2.79e-13	3.32519	24.9682	38.0028	38.3719	9.03e-11	7.52568	23.6219	53.122	71.5	0.2	0.1	71.4	71.6	0.002155	52.6	0.6	0.2	52.4	52.9	0.000138892	55.5	0.7	0.3	55.2	55.8	0.148898	0	0	0	0	0	0	0	0	0	0	0	0
I	5579133	2525778	2527510	P1_H7	SPAC25H1.02	jmj1	histone demethylase Jmj1 (predicted)	Mutants	2	27.8176	2.24e-15	3.05476	21.8303	33.8048	35.9881	7.12e-16	5.9987	24.2309	47.7453	68.7	0.1	0.1	68.6	68.7	2.29163e-06	56.6	3.5	1.6	55	58.2	0.0299207	59.7	0.2	0.1	59.6	59.8	0.000142242	0	0	0	0	0	0	1	0	0	0	0	0
I	5579133	2531225	2532877	P5_C10	SPAC25H1.06	pcf3	CAF assembly factor (CAF-1) complex subunit C, Pcf3	Mutants	3	7.77683	0	0.524435	6.74896	8.80471	11.3907	0	0.49412	10.4223	12.3592	79.1	1.4	0.6	78.5	79.7	0.00883602	57.8	0.3	0.1	57.7	57.9	7.07726e-10	67.3	0.1	0	67.3	67.3	1.11622e-09	0	0	0	0	0	0	1	0	0	0	0	0
I	5579133	2533709	2536655	P3_F11	SPAC25H1.07	emc1	ER membrane protein complex subunit Emc1 (predicted)	Mutants	7	23.4788	1.04e-175	0.82587	21.8601	25.0975	27.2346	0	0.303677	26.6394	27.8298	39.9	0.7	0.3	39.6	40.2	1.51449e-21	37.4	1.6	0.7	36.7	38.1	4.31633e-05	47	0.3	0.1	46.9	47.1	0.000178145	0	0	0	0	0	0	0	0	0	0	0	0
I	5579133	3334824	3337714	P5_G4	SPAC26A3.02	myh1	adenine DNA glycosylase Myh1	Mutants	2	27.179	1.91e-129	0.967355	25.283	29.0749	33.1271	1.15e-80	2.47643	28.2734	37.9808	72.7	0.2	0.1	72.6	72.8	0.0326697	53.6	0.1	0.1	53.5	53.7	7.57143e-06	64.6	NA		NA	NA	4.67587e-08	0	0	0	0	0	0	0	0	0	0	0	1
I	5579133	4117195	4119311	P1_H8	SPAC26H5.02c	mgs1	DNA replication ATPase Mgs1 (predicted)	Mutants	2	30.3703	3.21e-21	2.54494	25.3823	35.3583	37.9976	5.42e-14	6.45134	25.3532	50.642	69.8	0.1	0.1	69.7	69.8	3.27023e-05	53.5	6.3	2.8	50.7	56.3	0.257973	62.7	0.6	0.3	62.4	62.9	9.78461e-07	0	0	0	0	0	0	0	0	0	0	0	1
I	5579133	4119431	4121874	P7_G4	SPAC26H5.03	pcf2	CAF assembly factor (CAF-1) complex subunit B, Pcf2	Mutants	2	31.3901	7.83e-15	3.11867	25.2776	37.5026	36.7601	1.05e-13	6.52956	23.9624	49.5578	79.4	0.4	0.2	79.2	79.5	0.000289643	51.9	0.2	0.1	51.8	52	0.000496223	65.1	1.1	0.4	64.7	65.6	9.78898e-08	0	0	0	0	0	0	1	0	0	0	0	0
I	5579133	4517810	4518562	P6_E8	SPAC27D7.05c	apc14	anaphase-promoting complex subunit Apc14	Mutants	1	40.985	0.31	24.4235	-6.88411	88.8541	53.0966	0.179	37.131	-19.6788	125.872	66.9	4.5	2	64.9	69	0.0744931	49.5	5.6	2.5	47	52	0.662617	52.8	0.8	0.4	52.4	53.1	0.723499	0	0	0	0	0	0	0	0	0	0	0	0
I	5579133	4534674	4536686	P1_H9	SPAC27D7.13c	ssm4	dynactin microtubule-binding subunit, p150-Glued Ssm4	Mutants	2	23.9741	8.99e-28	2.19228	19.6773	28.2709	32.4897	5.39e-44	3.41588	25.7947	39.1847	71.4	0.5	0.2	71.2	71.7	0.00240996	59.1	1.7	0.8	58.3	59.8	6.67864e-05	69.6	1.2	0.5	69.1	70.2	1.4851e-09	0	0	0	0	0	0	0	0	1	0	0	0
I	5579133	4327147	4328451	P1_H11	SPAC27F1.06c	ani2	CENP-A amino terminus domain (NTD) isomerase Ani2	Mutants	1	30.7267	9.72e-06	5.58617	19.778	41.6754	40.8644	2.68e-06	10.5092	20.2667	61.462	70	0.3	0.2	69.8	70.1	5.4842e-05	59.4	2.8	1.2	58.2	60.6	0.00411623	66.6	0.8	0.4	66.2	67	3.37281e-09	0	0	0	0	0	0	1	0	0	0	0	0
I	5579133	5110278	5111962	P4_H8	SPAC29A4.18	prw1	Clr6 histone deacetylase complex subunit Prw1	Mutants	2	32.123	0.000104	6.38986	19.5991	44.6469	40.4243	1.54e-05	11.4378	18.0066	62.8419	72.6	0.1	0.1	72.5	72.6	0.0246454	57.2	1.8	0.8	56.4	58	0.000458353	61.7	0.4	0.1	61.6	61.9	4.53348e-06	0	0	0	0	0	0	1	0	0	0	0	0
I	5579133	5408180	5411132	P6_C5	SPAC29B12.02c	set2	histone lysine methyltransferase Set2	Mutants	2	28.8145	6.61e-26	2.2779	24.3499	33.2791	35.7115	5.36e-16	5.97227	24.0061	47.417	72.1	0.9	0.4	71.7	72.5	0.0184757	57.1	1.1	0.5	56.6	57.6	9.30396e-07	65.9	0.2	0.1	65.8	66	6.91778e-09	0	0	0	0	0	0	1	0	0	0	0	0
I	5579133	5417366	5418973	P5_A10	SPAC29B12.06c	rcd1	CCR4-Not complex RNA-binding protein subunit Rcd1	Mutants	1	38.1478	0.19	19.0385	0.833013	75.4625	47.899	0.0834	28.9084	-8.76033	104.558	84.5	1.2	0.5	84	85.1	1.79914e-06	51.8	NA	NA	NA	NA	0.000629412	62.1	0.1	0	62.1	62.2	2.30456e-06	0	0	0	0	0	0	0	0	0	0	0	0
I	5579133	5427297	5431523	P5_F12	SPAC29B12.08	clr5	Clr5 protein	Mutants	2	26.0695	1.69e-253	0.683956	24.729	27.4101	30.1095	0	0.958111	28.2316	31.9874	70.2	0.6	0.3	69.9	70.5	0.000163211	49.7	3.1	1.4	48.3	51.1	0.423054	57	0.1	0	57	57.1	0.0136718	0	0	0	0	0	0	1	0	0	0	0	0
I	5579133	4401733	4403868	P7_G9	SPAC29E6.01	pof11	F-box;WD repeat protein Pof11	Mutants	1	32.5288	9.07e-08	4.5949	23.523	41.5347	41.4342	6.47e-06	10.9495	19.9736	62.8947	72.8	2.2	1	71.8	73.8	0.242474	55	1.5	0.7	54.3	55.7	0.000310978	72.1	NA		NA	NA	4.01019e-12	0	0	0	0	0	0	0	0	0	0	0	0
I	5579133	4276925	4278035	P8_B9	SPAC2C4.10c	csc4	SIP;FAR complex subunit, Csc4	Mutants	2	27.1821	4.44e-111	1.04746	25.1291	29.235	33.6547	3.17e-65	2.76976	28.226	39.0833	74.6	1.1	0.5	74.1	75.1	0.739531	49	0.9	0.4	48.6	49.4	0.337353	54.6	0.1	0.1	54.5	54.6	0.37601	0	0	0	0	0	0	0	0	0	0	0	0
I	5579133	3326830	3329028	P4_F3	SPAC2E1P5.03	erj5	endoplasmic reticulum DNAJ domain protein Erj5 (predicted)	Mutants	2	32.8354	1.71e-07	4.70084	23.6219	42.0488	40.3274	1.09e-06	10.1053	20.5213	60.1334	71.6	1.6	0.8	70.8	72.3	0.0361867	53.5	3.2	1.4	52.1	54.9	0.0652506	58.5	0.2	0.1	58.4	58.6	0.00119258	0	0	0	0	0	0	0	0	0	0	0	0
I	5579133	3947885	3949019	P1_A12	SPAC2F3.12c	plp1	thioredoxin fold protein Plp1 (predicted)	Mutants	1	36.8689	0.051	12.8346	11.7136	62.0242	49.8239	0.0227	21.9665	6.77034	92.8774	69	0.5	0.2	68.8	69.2	5.47171e-06	51.2	0.1	0.1	51.1	51.2	0.00320725	61.4	0.2	0.1	61.3	61.4	8.15182e-06	0	0	0	0	0	0	0	0	0	0	0	0
I	5579133	3953832	3956869	P1_H12	SPAC2F3.15	lsk1	P-TEFb-associated cyclin-dependent protein kinase Lsk1	Mutants	2	28.605	3.24e-07	4.81413	19.1695	38.0406	40.7551	3.56e-07	9.66268	21.8166	59.6936	64.8	0.5	0.2	64.6	65	6.79744e-10	44.9	3.4	1.5	43.4	46.4	0.266572	65.5	2.1	0.9	64.6	66.5	7.30434e-05	1	0	0	0	0	0	0	0	1	0	0	0
I	5579133	3957085	3959427	P2_A1	SPAC2F3.16	SPAC2F3.16	ubiquitin-protein ligase E3, implicated in DNA repair (predicted)	Mutants	1	30.471	2.21e-19	2.67781	25.2226	35.7194	38.4976	1.73e-12	6.89395	24.9857	52.0095	72	2.5	1.2	70.8	73.1	0.161663	47.5	3.3	1.5	46	49	0.872296	49.9	1.3	0.6	49.3	50.5	0.0434819	0	0	0	0	0	0	0	0	0	0	0	0
I	5579133	541576	543735	P6_A9	SPAC2F7.06c	pol4	DNA polymerase X family	Mutants	3	14.8283	1.58e-140	0.927007	13.0114	16.6452	22.7037	0	0.621145	21.4863	23.9211	71.8	NA	NA	NA	NA	0.00455191	54.5	2.4	1.1	53.4	55.6	0.014024	64	0.2	0	64	64.1	1.07387e-07	0	0	0	0	0	0	0	0	0	0	0	1
I	5579133	544127	546240	P7_D5	SPAC2F7.07c	cph2	Clr6 histone deacetylase associated PHD protein Cph2	Mutants	6	11.2644	0	0.540176	10.2056	12.3231	16.0437	0	0.430237	15.2004	16.8869	17.9	0.1	0.1	17.8	17.9	3.17681e-26	8.5	0.3	0.2	8.3	8.6	2.18359e-23	13.6	0.3	0.1	13.5	13.7	4.07035e-19	0	0	0	0	0	0	1	0	0	0	0	0
I	5579133	546664	548562	P2_A3	SPAC2F7.08c	snf5	SWI;SNF complex subunit Snf5	Mutants	4	18.6989	3.77e-159	0.869189	16.9953	20.4024	24.7776	0	0.441596	23.9121	25.6431	50.8	0.1	0.1	50.7	50.8	8.58669e-18	22.1	1.5	0.7	21.4	22.8	1.20777e-08	36	0.3	0.1	35.9	36.2	1.65266e-11	0	0	0	0	0	0	1	0	0	0	0	0
I	5579133	815388	817984	P2_A4	SPAC2G11.05c	rim20	BRO1 domain protein Rim20	Mutants	1	37.7692	0.0842	14.494	9.36151	66.1769	47.6898	0.0307	23.1755	2.26665	93.1129	75.7	0.1	0.1	75.6	75.7	0.502779	55.7	1.3	0.5	55.2	56.3	3.07567e-05	60.7	0.3	0.1	60.6	60.9	2.36728e-05	0	0	0	0	0	0	0	0	0	0	0	0
I	5579133	841471	842624	P6_F1	SPAC2G11.15c	tgs1	rRNA methyltransferase Tgs1	Mutants	1	35.707	0.0238	11.0719	14.0065	57.4075	45.6223	0.0068	18.4689	9.42388	81.8208	66.2	0.1	0	66.2	66.2	1.09942e-08	55.2	0.3	0.2	55	55.3	1.74696e-07	56.4	0.3	0.1	56.3	56.5	0.0372234	0	0	0	0	0	0	0	0	0	0	0	0
I	5579133	5273012	5275983	P2_A6	SPAC2H10.01	SPAC2H10.01	transcription factor, zf-fungal binuclear cluster type (predicted)	Mutants	2	29.9721	1.05e-24	2.33848	25.3888	34.5554	37.577	2.49e-15	6.11995	25.5821	49.5719	75.3	0.2	0.1	75.2	75.4	0.750094	59.9	0.9	0.4	59.5	60.3	8.04295e-10	63.8	1.1	0.5	63.3	64.3	8.50037e-07	0	0	0	0	0	0	0	0	0	0	0	0
I	5579133	4394376	4395639	P2_A7	SPAC30.03c	tsn1	translin	Mutants	2	30.9243	5.92e-07	4.92875	21.2641	40.5844	38.0946	7.24e-08	9.11814	20.2233	55.9658	76.1	0.2	0	76.1	76.2	0.274874	53	0.4	0.1	52.9	53.2	3.24949e-05	56.6	0.1	0.1	56.5	56.7	0.0267883	0	0	0	0	0	0	0	0	0	0	0	0
I	5579133	1106430	1107885	P8_G7	SPAC30D11.07	nth1	DNA endonuclease III	Mutants	1	35.5843	0.0216	10.8996	14.2214	56.9472	45.368	0.00602	18.1938	9.7087	81.0273	72.2	0.6	0.2	72	72.5	0.0154569	54.9	0.4	0.2	54.7	55	3.88682e-07	60.9	0.9	0.4	60.5	61.3	3.17952e-05	0	0	0	0	0	0	0	0	0	0	0	1
I	5579133	1092387	1094379	P7_D9	SPAC30D11.14c	SPAC30D11.14c	KH domain RNA-binding protein, involved in splicing (predicted)	Mutants	2	24.0925	1.3e-218	0.737984	22.6461	25.5389	27.4453	0	0.283036	26.8906	28	66.1	0.1	0	66.1	66.2	9.42008e-09	44.5	0.4	0.2	44.3	44.7	0.00295342	62.5	0.4	0.2	62.3	62.7	1.24138e-06	0	0	0	0	0	0	0	0	0	0	0	0
I	5579133	402719	405389	P4_H9	SPAC31A2.09c	apm4	AP-2 adaptor complex mu subunit Apm4 (predicted)	Mutants	1	33.5777	0.00318	8.45963	16.9971	50.1582	44.4549	0.000907	15.0093	15.0371	73.8726	70	0.3	0.2	69.8	70.1	5.43509e-05	51.7	2.4	1.1	50.6	52.7	0.0796258	58.4	0.2	0.1	58.3	58.5	0.0015165	0	0	0	0	0	0	0	0	0	0	0	0
I	5579133	407714	409872	P4_D4	SPAC31A2.11c	cuf1	nutritional copper sensing transcription factor Cuf1	Mutants	2	25.8103	2.25e-63	1.40612	23.0543	28.5662	33.0483	3e-46	3.32558	26.5303	39.5663	76.8	1.8	0.8	76	77.6	0.245392	65	0.5	0.2	64.8	65.2	5.62612e-15	70.7	NA		NA	NA	1.93286e-11	0	0	0	0	0	0	0	0	0	0	0	0
I	5579133	417823	419996	P7_C11	SPAC31A2.15c	dcc1	Ctf18 RFC-like complex subunit Dcc1	Mutants	3	17.7969	3.96e-144	0.914936	16.0037	19.5902	24.6932	0	0.49366	23.7256	25.6607	73.5	1.7	0.8	72.7	74.2	0.307651	58.7	0.5	0.3	58.4	58.9	1.65044e-10	69.5	0.2	0.1	69.4	69.6	6.63592e-11	0	0	0	0	0	0	0	0	0	0	0	0
I	5579133	419958	423991	P2_A9	SPAC31A2.16	gef2	RhoGEF Gef2	Mutants	1	22.528	3.5e-67	1.36342	19.8557	25.2002	28.1036	0	0.415957	27.2883	28.9188	70.1	1.9	0.8	69.3	71	0.0150419	39.2	2.2	1	38.2	40.2	0.00303806	50.8	1.3	0.6	50.2	51.4	0.128371	1	0	0	0	0	0	0	0	0	0	0	0
I	5579133	3002057	3003766	P3_G1	SPAC31G5.10	eta2	Myb family protein, RNA polymerase I termination factor Eta2 (predicted)	Mutants	1	34.7457	0.012	9.95423	15.2358	54.2557	42.531	0.00244	16.4586	10.2727	74.7894	71.1	4.3	2	69.1	73	0.24752	51.8	0.5	0.2	51.6	52	0.000865453	54.8	0.9	0.4	54.4	55.1	0.336254	0	0	0	0	0	0	0	0	0	0	0	0
I	5579133	3006138	3006845	P4_G6	SPAC31G5.11	pac2	cAMP-independent regulatory protein Pac2	Mutants	3	10.541	1.06e-178	0.818711	8.9364	12.1457	19.4038	0	0.718792	17.995	20.8126	85	NA	NA	NA	NA	1.02333e-09	71.4	0.2	0.1	71.3	71.5	7.06507e-18	79.9	0.1	0.1	79.8	79.9	3.61292e-15	0	0	0	0	0	0	0	0	1	0	0	0
I	5579133	3020648	3021791	P5_F1	SPAC31G5.18c	sde2	intron-specific pre-mRNA splicing-ubiquitin fusion protein Sde2	Mutants	2	28.3887	7.38e-93	1.15014	26.1345	30.643	33.7088	6.44e-57	2.97713	27.8737	39.5438	68	0.4	0.2	67.8	68.1	4.80439e-07	55.1	0.1	0.1	55	55.1	2.4302e-07	61.4	0.1	0.1	61.3	61.4	7.90844e-06	0	0	0	0	0	0	0	0	0	0	0	0
I	5579133	3910535	3912648	P7_B9	SPAC323.03c	SPAC323.03c	Schizosaccharomyces specific protein	Mutants	2	27.9469	5.98e-228	0.722292	26.5313	29.3626	31.6742	4.82e-134	1.89998	27.9503	35.3981	62.9	4	1.8	61.1	64.7	0.0202989	52.1	2.3	1	51.1	53.1	0.0521796	65	NA		NA	NA	2.70771e-08	0	0	0	0	0	0	0	0	0	0	0	0
I	5579133	2451793	2456514	P3_C11	SPAC32A11.03c	phx1	stationary phase-specific homeobox transcription factor Phx1	Mutants	2	20.6329	1.39e-199	0.773388	19.1171	22.1487	25.4931	0	0.371841	24.7643	26.2219	76.2	0.3	0.1	76.1	76.3	0.242658	56.7	1	0.4	56.3	57.2	7.81854e-07	57.9	0.8	0.3	57.6	58.3	0.00436241	0	0	0	1	0	0	0	0	0	0	0	0
I	5579133	1643773	1645862	P2_A11	SPAC343.04c	gid7	GID complex subunit Gid7 (predicted)	Mutants	1	23.619	2.77e-25	2.30871	19.094	28.144	33.4849	1.24e-31	4.08297	25.4825	41.4874	75	0.7	0.4	74.6	75.3	0.975301	46.9	0.7	0.3	46.6	47.2	0.39123	46.8	1	0.5	46.3	47.2	0.000286255	0	0	0	1	0	0	0	0	0	0	0	0
I	5579133	1658316	1663346	P2_A12	SPAC343.11c	msc1	Swr1 complex subunit Msc1	Mutants	7	34.4424	0.000248	6.78002	21.1538	47.731	41.7437	0.000171	13.2109	15.8508	67.6365	56.3	0.9	0.4	55.9	56.7	4.82494e-13	41.3	5	2.3	39	43.5	0.139272	45.6	1.6	0.7	44.9	46.4	0.000464709	0	0	0	0	0	0	1	0	0	0	0	0
I	5579133	1680205	1681471	P2_B1	SPAC343.18	rfp2	SUMO-targeted ubiquitin-protein ligase subunit Rfp2	Mutants	1	36.6199	0.0163	10.415	16.2069	57.0329	43.9495	0.00687	18.4912	7.70747	80.1915	73	2.6	1.1	71.9	74.2	0.334879	48.5	4.5	2	46.5	50.5	0.843793	47.4	0.9	0.4	47	47.8	0.000614907	0	0	0	0	0	0	0	0	0	0	0	1
I	5579133	3462282	3465427	P8_B10	SPAC3A11.05c	kms1	meiotic spindle pole body KASH domain protein Kms1	Mutants	2	23.2252	1.71e-137	0.937553	21.3876	25.0628	30.0001	0	1.1008	27.8426	32.1577	73.7	2.6	1.2	72.5	74.8	0.502508	52.3	0.2	0.1	52.2	52.4	0.000189898	57.3	0.3	0.1	57.2	57.4	0.00948177	0	0	0	0	0	0	0	0	0	0	1	1
I	5579133	3441613	3442297	P6_H1	SPAC3A11.13	gim1	prefoldin subunit 6, Gim1 (predicted)	Mutants	3	1.88894	0	0.169406	1.55691	2.22097	4.07792	0	0.318446	3.45378	4.70207	76.2	0.5	0.2	76	76.4	0.26443	54.6	0.8	0.3	54.3	55	3.46048e-06	73	2	0.8	72.2	73.9	4.33307e-07	0	0	0	0	0	0	0	0	0	0	0	0
I	5579133	3438848	3442117	P6_E4	SPAC3A11.14c	pkl1	kinesin-14 family minus-end directed microtubule motor Pkl1	Mutants	3	12.5322	8.91e-62	1.42527	9.73869	15.3256	25.0192	2.19e-172	1.6681	21.7498	28.2887	71	NA	NA	NA	NA	0.00069251	57.8	0.1	0.1	57.7	57.8	8.33775e-10	66.3	0.2	0.1	66.2	66.4	4.2468e-09	0	0	0	0	0	0	0	0	1	0	0	0
I	5579133	1423029	1424169	P2_B2	SPAC3A12.03c	meu34	ubiquitin-protein ligase E3 Meu34, human RNF13 family homolog, unknown biological role (predicted)	Mutants	1	38.9107	0.201	19.478	0.73443	77.087	46.6432	0.0868	29.2308	-10.6482	103.935	75.2	0.4	0.2	75	75.4	0.866947	53.4	NA	NA	NA	NA	1.14287e-05	57.2	0.9	0.4	56.8	57.6	0.0163349	0	0	0	0	0	0	0	0	0	0	0	0
I	5579133	1441020	1442352	P2_B3	SPAC3A12.12	atp11	mitochondrial F1-FO ATP synthase chaperone Atp11 (predicted)	Mutants	2	25.8308	2.79e-26	2.25993	21.4014	30.2602	33.8102	1.34e-29	4.23394	25.5119	42.1086	79.7	0.1	0.1	79.6	79.7	0.000131314	60.1	0.8	0.4	59.7	60.4	2.01326e-10	64.5	0.1	0.1	64.4	64.5	5.8568e-08	0	0	0	0	0	0	0	0	0	0	0	0
I	5579133	2068565	2071624	P2_B4	SPAC3C7.04	SPAC3C7.04	transcription factor (predicted)	Mutants	1	36.8612	0.193	19.1353	-0.643355	74.3658	44.3466	0.089	29.4288	-13.3328	102.026	68.1	0.1	0.1	68	68.1	5.74692e-07	58.4	1.2	0.6	57.8	58.9	8.74811e-07	63.5	NA		NA	NA	2.41776e-07	0	0	0	0	0	0	0	0	0	0	0	0
I	5579133	2094110	2095066	P5_A11	SPAC3C7.14c	obr1	NAD(P)H dehydrogenase (quinone) (predicted)	Mutants	2	20.5119	4.69e-136	0.94268	18.6643	22.3596	26.4598	0	0.442192	25.5931	27.3265	71.8	0.4	0.2	71.6	72	0.00486907	59.3	0.3	0.1	59.2	59.5	3.61612e-11	66.2	0.3	0.1	66.1	66.4	4.05816e-09	0	0	0	0	0	0	1	0	0	0	0	0
I	5579133	2842079	2843650	P7_H10	SPAC3F10.12c	SPAC3F10.12c	transcription factor (predicted)	Mutants	1	37.3886	0.0639	13.5145	10.9006	63.8767	48.9537	0.0253	22.3799	5.08982	92.8175	76.7	0.6	0.2	76.5	77	0.119721	51.3	0.4	0.2	51.1	51.5	0.00244124	66	0.2	0.1	65.9	66.1	6.32736e-09	0	0	0	0	0	0	0	0	0	0	0	0
I	5579133	5377829	5382913	P5_C6	SPAC3G6.01	hrp3	ATP-dependent DNA helicase Hrp3	Mutants	3	15.6943	5.09e-104	1.08393	13.5698	17.8187	23.5476	0	0.71738	22.1416	24.9537	73.8	NA	NA	NA	NA	0.23777	52.2	0.1	0.1	52.1	52.3	0.000247138	64	0.1	0	64	64.1	1.11974e-07	0	0	0	0	0	0	1	0	0	0	0	0
I	5579133	5389586	5391518	P4_B1	SPAC3G6.06c	rad2	FEN-1 endonuclease Rad2	Mutants	2	24.5364	6.79e-162	0.861541	22.8478	26.225	29.9082	0	0.954984	28.0365	31.7799	71.8	1	0.5	71.3	72.2	0.0116355	56.2	1	0.4	55.8	56.6	7.13311e-07	66.5	0.3	0.2	66.3	66.6	2.85696e-09	0	0	0	0	0	0	0	0	0	0	0	1
I	5579133	5398679	5402410	P2_B5	SPAC3G6.11	chl1	ATP-dependent DNA helicase Chl1 (predicted)	Mutants	2	29.3309	6.91e-10	3.96148	21.5665	37.0953	37.6003	1.59e-10	7.6307	22.6444	52.5562	71.8	NA	NA	NA	NA	0.00459819	53.3	0.4	0.1	53.2	53.5	1.49443e-05	60.4	0.1	0	60.4	60.5	4.11556e-05	0	0	0	0	0	0	0	0	0	0	0	1
I	5579133	3181430	3183290	P5_D8	SPAC3G9.01	nsk1	Clp1-interacting, microtubule plus-end binding Nsk1	Mutants	2	27.7236	1.7e-13	3.29404	21.2674	34.1797	36.7265	7.02e-14	6.48163	24.0227	49.4302	69.1	0.1	0	69.1	69.2	6.60368e-06	59.2	0.1	0	59.2	59.2	6.26725e-11	59.6	0.2	0.1	59.5	59.7	0.000174223	0	0	0	0	0	0	0	0	0	0	0	0
I	5579133	3169678	3171512	P4_F4	SPAC3G9.07c	hos2	histone deacetylase (class I) Hos2	Mutants	7	29.8821	0.00579	9.05483	12.1349	47.6292	52.3347	0.0181	21.1834	10.816	93.8534	59.7	7.1	3.1	56.6	62.9	0.0569528	38.6	0.3	0.1	38.5	38.7	2.54183e-09	41	0.1	0.1	40.9	41	1.09065e-08	0	0	0	0	0	0	1	0	0	0	0	0
I	5579133	3167894	3169409	P2_B6	SPAC3G9.08	png1	ING family homolog Png1	Mutants	5	1.457	0	0.143241	1.17625	1.73775	3.21191	0	0.284259	2.65477	3.76904	57.9	NA	NA	NA	NA	1.92682e-14	27	4.1	1.8	25.2	28.9	0.00529113	39.3	2.9	1.3	38	40.6	0.00091001	0	0	0	0	0	0	1	0	0	0	0	0
I	5579133	1961293	1965706	P3_C12	SPAC3H1.12c	snt2	Lid2 complex PHD finger subunit Snt2	Mutants	2	28.5429	1.5e-87	1.18614	26.2181	30.8677	33.6995	2.43e-53	3.08167	27.6595	39.7394	74.3	0.5	0.2	74.1	74.5	0.501421	48.2	2.1	0.9	47.3	49.1	0.850325	60.5	2	0.9	59.6	61.4	0.00268594	0	0	0	0	0	0	1	0	0	0	0	0
I	5579133	3425873	3429364	P2_B7	SPAC3H5.08c	SPAC3H5.08c	WD repeat protein, human WDR44 family	Mutants	1	30.9562	1.55e-05	5.72186	19.7415	42.1708	40.9327	3.91e-06	10.6916	19.9775	61.8878	67.2	1.9	0.9	66.3	68	0.00160856	47.3	0.1	0	47.3	47.4	0.596616	49.8	0.5	0.2	49.6	50	0.0222181	0	0	0	0	0	0	0	0	0	0	0	0
I	5579133	593901	597586	P6_H4	SPAC3H8.05c	mms1	Cul8-RING ubiquitin ligase complex subunit Mms1 (predicted)	Mutants	6	5.5308	0	0.371842	4.80201	6.2596	8.7938	0	0.289107	8.22716	9.36044	24.6	2.2	1	23.6	25.5	5.01656e-07	5	0.3	0.1	4.9	5.2	3.37599e-24	10.3	0.2	0.1	10.2	10.4	1.05176e-19	0	0	0	0	0	0	0	0	0	0	1	1
I	5579133	600826	601749	P2_B8	SPAC3H8.07c	pac10	prefoldin subunit 3 Pac10 (predicted)	Mutants	7	28.725	4.91e-06	5.40326	18.1348	39.3152	37.8791	6.72e-07	9.90772	18.4603	57.2978	51.2	4.1	1.8	49.4	53	0.00336046	37.2	0.1	0	37.2	37.3	2.14495e-10	43.1	NA		NA	NA	2.60475e-07	0	0	0	0	0	0	0	0	0	0	0	0
I	5579133	601848	603993	P4_H10	SPAC3H8.08c	SPAC3H8.08c	transcription factor (predicted)	Mutants	2	32.0991	0.000201	6.68005	19.0065	45.1918	41.8509	4.33e-05	12.1129	18.1101	65.5917	69.5	0.5	0.3	69.2	69.7	1.85155e-05	51.6	2.1	0.9	50.7	52.6	0.061177	65.9	1.7	0.7	65.2	66.7	6.41662e-06	0	0	0	0	0	0	0	0	0	0	0	0
I	5579133	2562477	2564277	P4_F5	SPAC4A8.09c	cwf21	complexed with Cdc5 protein Cwf21	Mutants	1	30.9037	6.04e-06	5.45689	20.2084	41.599	40.1343	1.21e-06	10.1527	20.2353	60.0332	70.3	0.3	0.2	70.1	70.4	0.000109622	42.9	0.8	0.4	42.5	43.2	0.000154712	52.9	0.4	0.2	52.7	53	0.773907	0	0	0	0	0	0	0	0	0	0	0	0
I	5579133	5361612	5364085	P5_C4	SPAC4D7.07c	csi2	mitotic chromosome segregation protein Csi2	Mutants	3	11.8561	0	0.555209	10.7679	12.9443	17.4318	0	0.424442	16.5999	18.2637	72.3	0.4	0.2	72.1	72.4	0.0147246	60.4	0.4	0.2	60.2	60.6	6.04706e-12	67.4	0.3	0.2	67.2	67.5	9.38819e-10	0	0	0	0	0	0	0	0	0	0	0	0
I	5579133	5369400	5371874	P6_H2	SPAC4D7.10c	spt20	SAGA complex subunit Spt20	Mutants	6	4.05982	0	0.306975	3.45816	4.66148	8.24307	0	0.481071	7.30019	9.18596	12.1	NA	NA	NA	NA	4.26809e-27	5.5	2.8	1.2	4.3	6.8	3.704e-05	5.5	1.7	0.8	4.7	6.2	4.14693e-13	0	0	0	0	0	0	1	0	0	0	0	0
I	5579133	5372018	5373807	P1_B2	SPAC4D7.11	dsc4	Golgi Dsc E3 ligase complex subunit Dsc4	Mutants	2	24.295	3.12e-90	1.16754	22.0067	26.5834	33.9732	1.5e-54	3.04515	28.0048	39.9416	70.1	1.5	0.6	69.5	70.8	0.00446581	46	1.4	0.6	45.4	46.6	0.175844	52.1	1	0.5	51.6	52.5	0.433272	0	0	0	0	0	0	0	0	0	0	0	0
I	5579133	4832879	4834570	P2_B9	SPAC4F10.02	aap1	aspartyl metalloaminopeptidase Aap1	Mutants	2	26.1073	2.21e-217	0.740129	24.6567	27.5579	30.8924	1.56e-282	1.29395	28.3563	33.4285	73.4	0.4	0.1	73.3	73.6	0.147396	55.7	0.4	0.2	55.5	55.9	5.61137e-08	60.6	0.2	0.1	60.5	60.7	2.9202e-05	0	0	0	0	0	0	0	0	0	0	0	0
I	5579133	4860536	4861319	P7_D10	SPAC4F10.14c	btf3	nascent polypeptide-associated complex beta subunit	Mutants	3	12.1093	1.97e-240	0.702785	10.7318	13.4867	19.0298	0	0.558934	17.9343	20.1253	67.8	1.8	0.8	67	68.6	0.00142626	58.6	1.8	0.8	57.8	59.5	0.000160961	71.3	0.4	0.2	71.1	71.5	6.05757e-12	0	0	0	0	0	0	0	0	0	0	0	0
I	5579133	786778	790219	P3_G2	SPAC4G8.13c	prz1	calcineurin responsive transcription factor Prz1	Mutants	1	30.5829	1.51e-24	2.34682	25.9832	35.1825	35.9354	2.22e-20	5.20638	25.7311	46.1397	67.1	1.9	0.8	66.3	68	0.00133216	41	0.4	0.2	40.8	41.2	5.84637e-07	46.4	2	0.9	45.5	47.3	0.00295181	0	0	0	0	0	0	0	0	0	0	0	0
I	5579133	2254437	2255856	P2_B10	SPAC4G9.02	rnh201	ribonuclease H2 complex subunit Rnh201	Mutants	1	32.4992	1.12e-08	4.2897	24.0916	40.9069	40.2825	2.63e-07	9.55243	21.5601	59.0049	73.9	NA	NA	NA	NA	0.298333	49.7	5.4	2.4	47.3	52.1	0.620005	45.2	1.2	0.5	44.7	45.8	4.76251e-05	0	0	0	0	0	0	0	0	0	0	0	1
I	5579133	2259604	2262510	P1_B3	SPAC4G9.06c	chz1	histone H2A-H2B dimer chaperone Chz1 (predicted)	Mutants	2	29.1066	1.96e-11	3.63133	21.9893	36.2239	36.7619	1.54e-11	7.22357	22.6039	50.9198	71.7	NA	NA	NA	NA	0.0036473	47.1	1.2	0.5	46.6	47.6	0.548375	58.6	NA		NA	NA	0.000942942	0	0	0	0	0	0	1	0	0	0	0	0
I	5579133	2275503	2276260	P4_H11	SPAC4G9.11c	cmb1	cytosine-mismatch binding protein 1	Mutants	2	31.3529	7.35e-14	3.24353	24.9957	37.7101	38.9268	2e-10	7.67397	23.8861	53.9675	71.5	NA	NA	NA	NA	0.00239724	55.5	4.5	2	53.5	57.5	0.0814419	61.2	0.4	0.2	61	61.4	1.13234e-05	0	0	0	0	0	0	0	0	0	0	0	1
I	5579133	2287135	2288483	P6_F5	SPAC4G9.19	SPAC4G9.19	DNAJ domain protein DNAJB family (predicted)	Mutants	1	34.7564	0.011	9.83494	15.4803	54.0326	45.6751	0.00333	17.0054	12.3452	79.0049	73.2	3.5	1.6	71.6	74.7	0.478118	50.3	1.9	0.8	49.5	51.2	0.143714	65.5	0.3	0.1	65.4	65.7	1.12635e-08	0	0	0	0	0	0	0	0	0	0	0	0
I	5579133	3821682	3824461	P5_H2	SPAC4H3.01	SPAC4H3.01	DNAJ domain protein Caj1;Djp1 type (predicted)	Mutants	3	12.9834	0	0.436936	12.127	13.8397	16.9239	0	0.378252	16.1826	17.6653	66.7	0.1	0.1	66.6	66.8	2.78689e-08	59.8	0.1	0	59.8	59.9	2.02104e-11	65.3	0.3	0.2	65.1	65.4	1.6784e-08	0	0	0	0	0	0	0	0	0	0	0	0
I	5579133	3824390	3825972	P3_G3	SPAC4H3.02c	swc3	Swr1 complex subunit Swc3	Mutants	7	32.1299	0.000139	6.51423	19.3623	44.8976	41.0309	2.39e-05	11.7116	18.0766	63.9852	49	2.5	1.1	47.9	50.1	5.643e-05	45.3	1.8	0.8	44.5	46.1	0.112697	53	0.6	0.3	52.7	53.3	0.825466	0	0	0	0	0	0	1	0	0	0	0	0
I	5579133	3832332	3835740	P7_E6	SPAC4H3.05	srs2	ATP-dependent DNA helicase, UvrD subfamily	Mutants	2	27.1979	6.25e-125	0.98535	25.2667	29.1292	33.2042	4.02e-76	2.55304	28.2004	38.2081	72.7	0.2	0.1	72.6	72.8	0.0327548	57.6	2.6	1.2	56.4	58.7	0.00556876	67.7	0.3	0.1	67.6	67.8	5.72922e-10	0	0	0	0	0	0	0	0	0	0	1	1
I	5579133	2914480	2920278	P8_B11	SPAC513.05	ams1	alpha-mannosidase Ams1 (predicted)	Mutants	2	22.5617	1.01e-34	1.94066	18.7581	26.3654	31.1631	6.2e-66	2.75398	25.7654	36.5608	73.1	0.8	0.4	72.7	73.5	0.103936	56.6	2.2	1	55.6	57.6	0.00264857	63.6	0.3	0.1	63.5	63.7	2.20551e-07	0	0	0	1	0	0	0	0	0	0	0	0
I	5579133	1153572	1156804	P6_D9	SPAC56F8.16	esc1	transcription factor Esc1 (predicted)	Mutants	3	2.30382	0	0.197561	1.91661	2.69103	4.98301	0	0.358792	4.27979	5.68623	70.7	0.5	0.2	70.5	71	0.000472279	46.3	NA	NA	NA	NA	0.129838	65.7	0.5	0.2	65.5	65.9	8.40292e-09	0	0	0	0	0	0	0	0	1	0	0	0
I	5579133	1364749	1367968	P6_F12	SPAC57A10.02	cdr2	serine;threonine protein kinase Cdr2	Mutants	5	6.30692	0	0.412628	5.49818	7.11565	7.89944	0	0.464365	6.9893	8.80957	45.6	35.3	15.7	29.9	61.4	0.285791	26.1	NA	NA	NA	NA	6.96689e-17	53.6	NA		NA	NA	0.850869	0	0	0	0	0	0	0	0	0	0	0	0
I	5579133	1368172	1369574	P2_B11	SPAC57A10.03	cyp1	cyclophilin family peptidyl-prolyl cis-trans isomerase Cyp1	Mutants	1	37.4072	0.0739	14.0091	9.94988	64.8646	46.8905	0.0253	22.391	3.005	90.7761	74.4	0.3	0.1	74.3	74.6	0.571185	51.5	1.8	0.8	50.7	52.3	0.0390907	54.4	0.9	0.4	54	54.8	0.454239	0	0	0	0	0	0	0	0	0	0	0	0
I	5579133	1380312	1381558	P5_E7	SPAC57A10.09c	nhp6	High-mobility group non-histone chromatin protein (predicted)	Mutants	2	32.6243	3.17e-08	4.4341	23.9336	41.3149	40.5472	6.31e-07	9.88312	21.1767	59.9178	71.2	NA	NA	NA	NA	0.00114966	56.5	NA	NA	NA	NA	1.02258e-08	56.8	0.2	0.1	56.7	56.9	0.0210359	0	0	0	0	0	0	1	0	0	0	0	0
I	5579133	1371478	1372516	P1_B4	SPAC57A10.14	sgf11	SAGA complex subunit Sgf11	Mutants	4	27.2047	3.65e-198	0.776234	25.6834	28.7261	31.8732	5.13e-140	1.85752	28.2325	35.5138	69.4	0.2	0.1	69.3	69.5	1.2764e-05	24.3	2.6	1.2	23.1	25.4	0.000155983	27.8	1.4	0.7	27.1	28.4	1.10627e-11	0	0	0	0	0	0	1	0	0	0	0	0
I	5579133	1524651	1526191	P5_D4	SPAC57A7.09	SPAC57A7.09	ubiquitin-protein ligase E3, human RNF13 family homolog, unknown biological role	Mutants	3	5.13884	0	0.44611	4.26448	6.0132	11.1858	0	0.726024	9.76285	12.6088	70.6	0.1	0	70.6	70.6	0.000258476	60.2	0.2	0.1	60.1	60.3	1.08119e-11	70.4	0.1	0.1	70.3	70.4	2.64087e-11	0	0	0	0	0	0	0	0	0	0	0	0
I	5579133	3106191	3106934	P8_G9	SPAC589.08c	dam1	DASH complex subunit Dam1	Mutants	2	30.3056	3.75e-30	2.09567	26.1981	34.413	34.8158	2.65e-25	4.61546	25.7697	43.862	74.4	0.1	0.1	74.3	74.4	0.550422	58.5	1.7	0.8	57.7	59.3	0.00011125	64.8	0.1	0	64.8	64.9	3.30327e-08	0	0	0	0	0	0	0	0	0	0	0	0
I	5579133	3108199	3108931	P5_A12	SPAC589.10c	ubi5	ribosomal-ubiquitin fusion protein Ubi5 (predicted)	Mutants	3	13.1863	1.24e-179	0.816521	11.586	14.7867	19.3729	0	0.73989	17.9227	20.823	82.8	3.1	1.3	81.5	84.2	0.0243327	58.8	2.5	1.1	57.7	60	0.00270024	72	NA		NA	NA	4.87842e-12	0	0	0	0	0	0	0	0	0	1	0	0
I	5579133	1509574	1511606	P4_G7	SPAC5D6.02c	mug165	Clr6 histone deacetylase complex subunit Mug165	Mutants	2	29.4465	1.55e-10	3.8126	21.974	36.9191	37.0289	3.22e-11	7.34481	22.6334	51.4245	72.2	4.3	1.9	70.3	74.1	0.376591	54	3.6	1.6	52.4	55.6	0.076293	60.1	0.5	0.3	59.8	60.3	8.34801e-05	0	0	0	0	0	0	1	0	0	0	0	0
I	5579133	1498809	1500084	P1_B5	SPAC5D6.08c	mes1	meiotic APC inhibitor Mes1	Mutants	2	30.8326	9.45e-21	2.577	25.7817	35.8834	36.6097	2.96e-17	5.71976	25.3992	47.8203	69.9	0.6	0.3	69.6	70.2	7.71853e-05	53.5	2	0.9	52.6	54.4	0.0109903	63.7	0.1	0.1	63.6	63.7	1.87462e-07	0	0	0	0	0	0	0	0	0	0	0	0
I	5579133	2105472	2110519	P3_G4	SPAC631.02	bdf2	BET family double bromodomain protein Bdf2	Mutants	7	22.0701	5.23e-79	1.25179	19.6166	24.5236	31.0728	2.21e-163	1.71496	27.7116	34.4341	29.1	2.6	1.1	28	30.2	8.35268e-06	32.6	0.3	0.1	32.5	32.8	8.31726e-14	36.9	0.5	0.2	36.7	37.1	3.94347e-11	0	0	0	0	0	0	1	0	0	0	0	0
I	5579133	4557551	4558762	P8_B12	SPAC637.10c	rpn10	19S proteasome regulatory subunit Rpn10	Mutants	3	10.5583	0	0.617368	9.34831	11.7683	17.2531	0	0.56915	16.1375	18.3686	75.4	0.4	0.1	75.3	75.6	0.688953	51.7	1.4	0.7	51	52.3	0.0128684	56.9	0.7	0.3	56.6	57.2	0.0190197	0	0	0	0	0	0	0	0	0	0	0	0
I	5579133	2698110	2700283	P2_B12	SPAC644.14c	rad51	RecA family recombinase Rad51;Rhp51	Mutants	5	1.43918	0	0.0625	1.31668	1.56168	3.09997	0	0.176777	2.7535	3.44645	40.5	1.4	0.6	39.9	41.2	3.18543e-11	23.8	0.7	0.3	23.5	24.1	7.58345e-18	30.7	1.8	0.8	29.9	31.5	9.77141e-09	0	0	0	0	0	0	0	0	0	0	1	1
I	5579133	1702406	1704073	P2_C1	SPAC664.01c	swi6	heterochromatin (HP1) family chromodomain protein Swi6	Mutants	2	18.6747	7.16e-22	2.50231	13.7703	23.5792	30.5953	9.02e-34	3.94022	22.8726	38.318	76.2	0.8	0.3	75.9	76.6	0.272109	60.2	0.2	0.1	60.1	60.3	9.06684e-12	65.3	0.3	0.1	65.2	65.5	1.51773e-08	0	0	0	0	0	0	1	0	0	0	1	0
I	5579133	1704815	1707384	P2_C2	SPAC664.02c	arp8	Ino80 complex actin-like protein Arp8	Mutants	3	7.15649	0	0.586608	6.00676	8.30622	13.4973	0	0.507992	12.5017	14.493	63.5	0.5	0.3	63.2	63.7	5.66898e-11	47.1	0.9	0.4	46.7	47.5	0.493167	62.3	0.7	0.3	62	62.6	2.21544e-06	0	0	0	0	0	0	1	0	0	0	0	0
I	5579133	1708728	1710347	P5_G9	SPAC664.03	paf1	RNA polymerase II associated Paf1 complex (predicted)	Mutants	2	29.5454	8.13e-52	1.56483	26.4784	32.6124	33.8283	2.76e-36	3.78968	26.4007	41.256	73.4	NA	NA	NA	NA	0.140785	50.8	0.1	0	50.8	50.9	0.00693377	49.6	0.1	0	49.6	49.7	0.0157495	0	0	0	0	0	0	1	0	0	0	0	0
I	5579133	1713920	1715807	P4_B3	SPAC664.07c	rad9	checkpoint clamp complex protein Rad9	Mutants	2	20.6112	8.67e-91	1.16379	18.3302	22.8922	28.7328	0	0.91877	26.932	30.5335	68.5	1	0.4	68.1	69	2.84286e-05	48.1	1.5	0.7	47.4	48.8	0.87545	65.2	0.5	0.2	65	65.4	1.70942e-08	0	0	0	0	0	0	0	0	0	0	1	1
I	5579133	1721899	1724902	P1_B6	SPAC664.10	klp2	kinesin-14 family minus-end directed microtubule motor Klp2	Mutants	1	34.3288	9.31e-05	6.34583	21.8912	46.7664	42.2042	0.000112	12.843	17.0325	67.3759	71.2	0.1	0	71.2	71.3	0.00110218	53	0.5	0.2	52.8	53.2	4.37154e-05	54.6	0.1	0.1	54.5	54.7	0.362063	0	0	0	0	0	0	0	0	1	0	0	0
I	5579133	1734381	1737307	P8_C1	SPAC664.15	caf4	CCR4-Not complex subunit Caf4;Mdv1 (predicted)	Mutants	2	28.4259	1.31e-147	0.903698	26.6547	30.1971	32.3741	1.12e-88	2.35642	27.7556	36.9926	74.5	1.2	0.6	73.9	75	0.672681	56.1	NA	NA	NA	NA	2.51288e-08	62.5	0.5	0.2	62.3	62.8	1.18242e-06	0	0	0	0	0	0	0	0	0	0	0	0
I	5579133	3116880	3119162	P4_B4	SPAC688.06c	slx4	structure-specific endonuclease subunit Slx4	Mutants	2	28.8813	3.19e-12	3.4909	22.0392	35.7233	36.622	8.46e-13	6.79542	23.3032	49.9408	72.8	2.3	1	71.8	73.8	0.240837	60.3	0.8	0.3	60	60.7	1.09673e-10	66.9	0.2	0.1	66.8	67	1.79461e-09	0	0	0	0	0	0	0	0	0	0	1	1
I	5579133	3129707	3134492	P3_D1	SPAC688.10	rev3	DNA polymerase zeta catalytic subunit Rev3 (predicted)	Mutants	1	43.4255	0.414	30.1003	-15.5699	102.421	52.8469	0.253	43.5027	-32.4168	138.111	70.7	1.6	0.7	70	71.4	0.0124948	50.9	0.4	0.2	50.7	51.1	0.00748943	52.5	1.1	0.5	52	53	0.613467	0	0	0	0	0	0	0	0	0	0	0	1
I	5579133	4209203	4212453	P2_C3	SPAC694.06c	mrc1	claspin, Mrc1	Mutants	2	34.5077	0.00782	9.39826	16.0874	52.9279	43.3893	0.00169	15.8787	12.2676	74.5111	75.5	0.1	0	75.5	75.5	0.639475	56.9	1.5	0.7	56.2	57.5	5.30295e-05	63.5	0.2	0.1	63.4	63.6	2.53079e-07	0	0	0	0	0	0	0	0	0	0	0	0
I	5579133	2418661	2419945	P5_B1	SPAC6B12.05c	ies2	Ino80 complex subunit Ies2	Mutants	3	10.2288	4.45e-289	0.63943	8.97555	11.4821	15.7414	0	0.457016	14.8457	16.6371	70.7	0.1	0	70.7	70.8	0.000330453	56.6	0.3	0.2	56.4	56.7	7.93179e-09	64.5	NA		NA	NA	5.97745e-08	0	0	0	0	0	0	1	0	0	0	0	0
I	5579133	2421446	2423898	P2_C5	SPAC6B12.07c	SPAC6B12.07c	ubiquitin-protein ligase E3 with SPX domain, human LORNRF1 ortholog (predicted)	Mutants	2	20.1062	5.2e-98	1.11813	17.9147	22.2977	31.2279	3.22e-88	2.36285	26.5968	35.859	72.7	0.8	0.4	72.3	73.1	0.0518013	51.4	1.1	0.5	50.9	51.8	0.0081105	58.1	3	1.3	56.8	59.5	0.0785229	0	0	0	0	0	0	0	0	0	0	0	0
I	5579133	2425757	2427967	P8_C2	SPAC6B12.08	mug185	DNAJ domain protein Mug185 (predicted)	Mutants	2	30.9951	7.54e-33	2	27.0752	34.9151	35.5949	1.72e-29	4.24264	27.2795	43.9103	81.2	1.4	0.6	80.6	81.9	0.0006772	60.2	2.3	1.1	59.1	61.2	0.000771651	69.7	0.6	0.3	69.4	70	4.08057e-11	0	0	0	0	0	0	0	0	0	0	0	0
I	5579133	2338103	2339312	P2_C6	SPAC6C3.08	nas6	proteasome assembly chaperone, gankyrin	Mutants	1	31.2885	1.02e-13	3.26283	24.8935	37.6836	39.2953	7.86e-10	7.95018	23.7132	54.8773	69.5	3	1.3	68.2	70.8	0.0588368	46.7	2	0.9	45.8	47.6	0.491166	51	0.1	0.1	50.9	51.1	0.113231	0	0	0	0	0	0	0	0	0	0	0	0
I	5579133	1309676	1313429	P6_C7	SPAC6F12.02	rst2	transcription factor Rst2	Mutants	1	22.8797	1.54e-101	1.09766	20.7283	25.0311	30.4866	2.8e-249	1.37974	27.7823	33.1908	72.2	1.8	0.8	71.4	73	0.0982235	32.4	1	0.5	31.9	32.8	3.98663e-11	44.7	0.2	0.1	44.6	44.8	3.27165e-06	0	0	0	1	0	0	0	0	1	0	0	0
I	5579133	2734031	2736306	P8_G10	SPAC6F6.03c	nog2	ribosome export GTPase Nog2 (predicted)	Mutants	2	29.6778	8.11e-09	4.24778	21.3523	38.0033	38.0863	1.71e-09	8.11988	22.1717	54.001	73	1.6	0.7	72.3	73.7	0.167473	54.7	1.8	0.7	54	55.5	0.00172096	58.5	0.5	0.3	58.2	58.7	0.00138019	0	0	0	0	0	0	0	0	0	0	0	0
I	5579133	2748833	2749765	P1_B7	SPAC6F6.09	eaf6	Mst2;NuA4 histone acetyltransferase complex subunit Eaf6	Mutants	1	26.7236	7.82e-132	0.958221	24.8455	28.6016	33.0771	4.38e-86	2.39336	28.3862	37.768	74.8	1.5	0.7	74.1	75.5	0.886579	43.1	1.6	0.7	42.4	43.9	0.00799554	50.8	1.2	0.5	50.3	51.3	0.126427	0	0	0	0	0	0	1	0	0	0	0	1
I	5579133	2766283	2770704	P5_H9	SPAC6F6.17	rif1	telomere length regulator protein Rif1	Mutants	1	29.0161	1.75e-10	3.8244	21.5204	36.5117	37.4857	4.7e-11	7.4096	22.9631	52.0082	71.4	0.3	0.1	71.3	71.6	0.00205266	41.3	0.5	0.2	41.1	41.5	1.12674e-06	48.6	0.8	0.4	48.2	48.9	0.00357734	0	0	0	0	0	0	0	0	0	0	0	0
I	5579133	3246185	3247774	P5_B2	SPAC6G9.03c	mug183	histone H3.3 H4 heterotetramer chaperone Rtt106-like (predicted)	Mutants	3	6.37797	0	0.473554	5.44982	7.30612	12.7222	0	0.645365	11.4573	13.9871	71.3	0.1	0.1	71.2	71.3	0.00124107	58.5	1.5	0.7	57.8	59.2	2.2123e-05	72.2	0.1	0	72.2	72.2	3.73784e-12	0	0	0	0	0	0	1	0	0	0	0	0
I	5579133	3262405	3268066	P3_D2	SPAC6G9.10c	sen1	ATP-dependent 5' to 3' DNA;RNA helicase Sen1	Mutants	2	28.1444	6.01e-136	0.943067	26.296	29.9928	32.7922	1.1e-84	2.41401	28.0608	37.5236	72.9	0.5	0.2	72.7	73.1	0.0591975	54.6	0.3	0.1	54.5	54.8	6.10294e-07	61.9	0.9	0.4	61.5	62.3	6.63839e-06	0	0	0	0	0	0	0	0	0	0	0	0
I	5579133	3272076	3272699	P8_C3	SPAC6G9.13c	bqt1	bouquet formation protein Bqt1	Mutants	2	28.9224	8.45e-14	3.25177	22.549	35.2957	35.8969	2.66e-14	6.37023	23.4115	48.3823	75.4	1.2	0.5	74.9	75.9	0.738998	57.4	0.3	0.1	57.3	57.5	1.50869e-09	61.6	0.3	0.2	61.4	61.7	5.73796e-06	0	0	0	0	0	0	0	0	0	0	0	0
I	5579133	3278837	3280232	P6_E3	SPAC6G9.16c	xrc4	XRCC4 nonhomologous end joining factor Xrc4	Mutants	3	10.6917	0	0.560745	9.59268	11.7908	15.9527	0	0.526232	14.9213	16.9841	66.7	0.1	0	66.7	66.8	3.17073e-08	58.6	0.1	0.1	58.5	58.6	1.80409e-10	67.6	0.2	0.1	67.5	67.7	7.16911e-10	0	0	0	0	0	0	0	0	0	0	0	1
I	5579133	2610966	2613002	P8_C4	SPAC7D4.14c	iss10	NURS complex subunit Iss10	Mutants	2	28.5364	7.73e-99	1.11322	26.3545	30.7183	33.4121	1.52e-62	2.83196	27.8616	38.9627	68.8	NA	NA	NA	NA	2.90523e-06	46.6	0.2	0.1	46.5	46.7	0.21373	52.4	NA		NA	NA	0.513739	0	0	0	0	0	0	1	0	0	0	0	0
I	5579133	248579	250983	P2_C8	SPAC806.08c	mod21	gamma tubulin complex subunit Mod21	Mutants	2	26.8573	3.76e-86	1.19619	24.5129	29.2018	32.5421	2.21e-72	2.62166	27.4038	37.6805	73.9	2.6	1.2	72.7	75	0.566915	56.9	1.9	0.9	56	57.7	0.000941267	59.8	0.8	0.3	59.5	60.2	0.000173283	0	0	0	0	0	0	0	0	0	0	0	0
I	5579133	991632	994230	P2_C9	SPAC821.07c	moc3	transcription factor Moc3	Mutants	2	35.2712	0.0167	10.4558	14.7782	55.7643	45.7488	0.00491	17.7593	10.9411	80.5564	76.2	NA	NA	NA	NA	0.243881	69.5	0.3	0.2	69.3	69.6	3.57145e-17	78	0.9	0.4	77.6	78.5	2.4288e-14	0	0	0	0	0	0	0	0	1	0	0	0
I	5579133	2585172	2587474	P2_C10	SPAC823.03	ppk15	serine;threonine protein kinase Ppk15 (predicted)	Mutants	2	28.389	5.08e-47	1.64814	25.1587	31.6193	36.3834	2.19e-23	4.82146	26.9335	45.8333	73.5	1.5	0.7	72.8	74.1	0.28255	51.9	2.7	1.2	50.7	53.1	0.0994647	58	1.8	0.8	57.2	58.8	0.0187013	0	0	0	0	0	0	0	0	0	0	0	0
I	5579133	2605757	2607414	P2_C11	SPAC823.14	ptf1	Mst2 histone acetytransferase acytyltransferase complex, predicted phosphoric monoester hydrolase Ptf1	Mutants	1	37.2396	0.0844	14.5005	8.81918	65.6599	45.4629	0.0277	22.7424	0.888729	90.0371	79.4	0.2	0.1	79.3	79.5	0.000251924	46.7	4.6	2.1	44.6	48.7	0.702997	52.8	6.1	2.7	50.1	55.5	0.904558	0	0	0	0	0	0	0	0	0	0	0	0
I	5579133	1690187	1691715	P2_C12	SPAC824.04	swd22	mRNA cleavage and polyadenylation specificity factor complex, WD repeat protein Swd22	Mutants	2	32.0271	0.000175	6.61626	19.0594	44.9947	41.8011	3.8e-05	12.0214	18.2396	65.3627	64.1	0.1	0.1	64	64.1	1.76097e-10	51	2.3	1	50	52	0.123335	60.8	0.8	0.4	60.4	61.1	3.76977e-05	0	0	0	0	0	0	0	0	0	0	0	0
I	5579133	5002400	5004518	P6_G8	SPAC890.02c	alp7	TACC protein Alp7	Mutants	2	25.4522	2.31e-14	3.1772	19.225	31.6794	33.718	4.94e-18	5.57839	22.7846	44.6515	66.7	0.2	0.1	66.6	66.8	2.62497e-08	57.7	0.7	0.3	57.4	58.1	4.49113e-09	59.4	NA		NA	NA	0.000264317	0	0	0	0	0	0	0	0	0	0	0	0
I	5579133	3665912	3669087	P1_B8	SPAC8C9.14	prr1	transcription factor Prr1	Mutants	2	26.8503	5.76e-166	0.850558	25.1832	28.5173	32.3411	4.13e-121	2.00276	28.4158	36.2665	72	0.2	0.1	71.9	72.1	0.00761976	57.7	0.3	0.2	57.5	57.8	8.89312e-10	60.5	NA		NA	NA	3.42683e-05	0	0	0	0	0	0	0	0	1	0	0	0
I	5579133	3673699	3675221	P7_G10	SPAC8C9.17c	spc34	DASH complex subunit Spc34	Mutants	5	4.59786	0	0.579223	3.4626	5.73312	9.77405	0	0.554415	8.68741	10.8607	31.4	0.3	0.1	31.3	31.5	3.48565e-24	31.3	0.2	0.1	31.2	31.4	2.06358e-14	46.4	NA		NA	NA	5.61336e-05	0	0	0	0	0	0	0	0	0	0	0	0
I	5579133	3384190	3385685	P2_D1	SPAC8E11.02c	rad24	14-3-3 protein Rad24	Mutants	7	20.2217	1.91e-27	2.20657	15.8969	24.5465	31.0907	2.56e-54	3.05204	25.1088	37.0726	18	1.2	0.5	17.5	18.5	1.14007e-17	40.2	0.3	0.2	40	40.3	7.06343e-08	42.7	0.3	0.1	42.6	42.9	1.42109e-07	0	0	0	0	0	0	0	0	1	0	0	0
I	5579133	3382274	3383404	P2_D2	SPAC8E11.03c	dmc1	RecA family ATPase Dmc1	Mutants	1	40.958	0.32	24.9127	-7.86996	89.7859	49.1626	0.171	36.4194	-22.2182	120.543	74.3	2.3	1.1	73.2	75.3	0.684135	51.3	1.4	0.7	50.6	51.9	0.0232628	52.9	1.2	0.5	52.4	53.4	0.796669	0	0	0	0	0	0	0	0	0	0	1	1
I	5579133	3377096	3378081	P1_B9	SPAC8E11.07c	alp31	tubulin specific chaperone cofactor A, Alp31	Mutants	7	22.816	2.54e-19	2.68251	17.5583	28.0736	33.3856	1.03e-29	4.22516	25.1044	41.6668	53.1	0.5	0.2	52.9	53.3	2.90296e-17	50	1.3	0.6	49.4	50.6	0.109933	55	NA		NA	NA	0.247966	0	0	0	0	0	0	0	0	0	0	0	0
I	5579133	2855630	2859170	P2_D3	SPAC8F11.03	msh3	MutS protein homolog 3	Mutants	1	38.3029	0.125	16.2861	6.38275	70.223	47.1504	0.0476	25.2847	-2.40666	96.7075	74.2	NA	NA	NA	NA	0.464395	57.2	1.6	0.7	56.5	57.9	0.00014293	60.5	0.1	0	60.5	60.6	3.47812e-05	0	0	0	0	0	0	0	0	0	0	1	1
I	5579133	1470851	1476275	P2_D4	SPAC9.05	fml1	ATP-dependent 3' to 5' DNA helicase, FANCM ortholog Fml1	Mutants	1	41.5603	0.25	21.5895	-0.754325	83.8749	52.828	0.132	33.1627	-12.1697	117.826	73.1	0.8	0.3	72.8	73.5	0.106795	54.4	0.4	0.2	54.2	54.6	1.16127e-06	57.3	NA		NA	NA	0.0087844	0	0	0	0	0	0	0	0	0	0	1	1
I	5579133	1488610	1489774	P6_F7	SPAC9.13c	cwf16	splicing factor Cwf16	Mutants	1	29.5087	2.12e-09	4.08488	21.5025	37.5149	37.7837	4.6e-10	7.83868	22.4202	53.1472	65.9	0.1	0	65.9	65.9	6.09519e-09	44.1	0.6	0.3	43.8	44.4	0.00161205	47.1	0.2	0.1	47	47.2	0.00020637	0	0	0	0	0	0	0	0	0	0	0	0
I	5579133	3892009	3892831	P5_C11	SPAC926.05c	dph4	diphthamide biosynthesis protein Dph4 (predicted)	Mutants	3	9.49262	0	0.444096	8.62221	10.363	13.5361	0	0.322809	12.9034	14.1688	69.9	1	0.4	69.5	70.4	0.000369577	59.9	0.1	0	59.9	59.9	1.85828e-11	64.6	0.2	0.1	64.5	64.7	4.40482e-08	0	0	0	0	0	0	0	0	0	1	0	0
I	5579133	3395217	3397638	P5_C12	SPAC959.05c	pdi4	ER membrane protein disulfide isomerase Pdi4 (predicted)	Mutants	1	35.23	0.00335	8.50707	18.5564	51.9035	41.1645	0.00071	14.7015	12.3501	69.9788	77.1	1.5	0.6	76.5	77.8	0.137615	50.2	0.2	0.1	50.1	50.3	0.0282975	51.1	1.1	0.5	50.6	51.5	0.158591	0	0	0	0	0	0	0	0	0	0	0	0
I	5579133	4458920	4460959	P6_C8	SPAC9E9.10c	cbh1	CENP-B homolog Cbh1	Mutants	1	30.2317	5.98e-05	6.17426	18.1303	42.333	38.234	5.1e-06	10.8257	17.0161	59.4519	74.3	1.2	0.5	73.8	74.9	0.603401	36.2	2.1	0.9	35.3	37.1	0.000508106	49.3	0.1	0	49.3	49.4	0.00931097	0	0	0	0	0	0	1	0	0	0	0	0
I	5579133	4467887	4469061	P8_C6	SPAC9E9.13	wos2	p23 homolog, predicted co-chaperone Wos2	Mutants	2	24.8338	1.37e-132	0.955379	22.9613	26.7063	32.1398	9.48e-131	1.92467	28.3676	35.9121	74.3	2.3	1	73.3	75.4	0.708377	55.2	0.2	0.1	55.1	55.3	1.71772e-07	63.9	0.1	0.1	63.8	63.9	1.38683e-07	0	0	0	0	0	0	0	0	0	0	0	0
I	5579133	1922552	1924915	P8_C7	SPAP14E8.02	tos4	chromatin binding FHA domain protein Tos4 (predicted)	Mutants	2	31.0258	2.25e-17	2.84876	25.4423	36.6092	37.8178	1.59e-13	6.58009	24.9211	50.7145	39.5	0.1	0	39.5	39.5	1.84196e-21	85.7	0.1	0.1	85.6	85.7	2.05469e-22	88.7	0.2	0.1	88.6	88.7	7.57884e-18	0	0	0	0	0	0	0	0	0	0	0	0
I	5579133	1638339	1641062	P8_C8	SPAP27G11.15	slx1	structure-specific endonuclease catalytic subunit Slx1	Mutants	2	29.3551	7.19e-11	3.7423	22.0203	36.6899	36.9187	1.56e-11	7.22522	22.7576	51.0799	73.5	2.8	1.2	72.3	74.8	0.491134	60	1.4	0.6	59.4	60.6	2.70421e-06	65	0.1	0.1	64.9	65	2.86979e-08	0	0	0	0	0	0	0	0	0	0	1	1
I	5579133	3407545	3409630	P2_D5	SPAP32A8.03c	bop1	ubiquitin-protein ligase E3, human RNF126 ortholog (predicted)	Mutants	1	37.4999	0.0696	13.7951	10.4619	64.5379	48.1825	0.0258	22.4618	4.15826	92.2067	71.9	1.1	0.4	71.5	72.4	0.0197879	54.1	1.7	0.8	53.3	54.8	0.00215983	59.3	0.2	0.1	59.2	59.3	0.000307276	0	0	0	0	0	0	0	0	0	0	0	0
I	5579133	5315471	5316692	P5_D12	SPAP8A3.02c	ofd2	histone H2A dioxygenase Ofd2	Mutants	3	16.3376	0	0.47705	15.4026	17.2726	20.9415	0	0.422214	20.114	21.769	72.2	0.1	0.1	72.1	72.2	0.0102886	55.2	0.7	0.3	54.9	55.5	4.59582e-07	61.2	0.1	0	61.2	61.2	1.1131e-05	0	0	0	0	0	0	0	0	0	0	0	0
I	5579133	1271681	1273892	P1_B10	SPAPB17E12.03	pex12	ubiquitin-protein ligase E3 Pex12 involved in peroxisome organization and biogenesis (predicted)	Mutants	2	27.9731	2.67e-07	4.77891	18.6066	37.3396	37.436	2.4e-08	8.78793	20.212	54.6601	48.2	0.9	0.4	47.8	48.6	5.34774e-16	55	3.2	1.4	53.6	56.4	0.035552	71.2	1.3	0.6	70.6	71.8	1.13601e-09	0	0	0	0	0	0	0	0	0	0	0	0
I	5579133	1272557	1274662	P1_B11	SPAPB17E12.04c	csn2	COP9;signalosome complex subunit Csn2	Mutants	5	5.66334	0	0.411425	4.85696	6.46971	8.10489	0	0.322401	7.473	8.73679	47.4	0.3	0.2	47.2	47.5	1.51364e-19	31.8	0.1	0.1	31.7	31.8	4.43e-14	58.3	NA		NA	NA	0.00159234	0	0	0	0	0	0	0	0	0	0	0	0
I	5579133	1878009	1880726	P5_F2	SPAPB1A10.09	ase1	antiparallel microtubule cross-linking factor Ase1	Mutants	3	12.2185	1.87e-290	0.637875	10.9683	13.4687	16.9163	0	0.482016	15.9716	17.861	71.3	1.2	0.5	70.8	71.8	0.00928815	57.9	NA	NA	NA	NA	6.78048e-10	75.2	NA		NA	NA	1.90314e-13	0	0	0	0	0	0	0	0	0	0	0	0
I	5579133	2984733	2988911	P2_D6	SPAPB1A11.04c	mca1	transcription factor, zf-fungal binuclear cluster type Mca1	Mutants	2	29.2145	5.56e-58	1.474	26.3255	32.1034	34.2428	3.13e-38	3.68412	27.0221	41.4636	68	NA	NA	NA	NA	4.94165e-07	62.6	0.6	0.3	62.3	62.9	4.74695e-13	66	0.1	0	66	66	6.27403e-09	0	0	0	0	0	0	0	0	0	0	0	0
I	5579133	3296334	3300116	P3_D3	SPAPB1E7.06c	eme1	Holliday junction resolvase subunit Eme1	Mutants	3	9.69758	5.50E-316	0.610958	8.50012	10.895	13.9704	0	0.416218	13.1546	14.7862	47.4	1.1	0.5	46.9	47.8	9.24712e-14	47.7	0.9	0.4	47.3	48.1	0.909422	65.9	3.1	1.4	64.5	67.3	0.00271727	0	0	0	0	0	0	0	0	0	0	1	1
I	5579133	2947050	2950086	P2_D7	SPAPB24D3.01	toe3	transcription factor (predicted)	Mutants	2	31.1593	7.5e-06	5.51453	20.351	41.9676	39.7986	1.23e-06	10.159	19.8873	59.7098	71.5	0.2	0	71.5	71.6	0.00252371	54.2	0.2	0.1	54.1	54.2	1.8973e-06	57.5	0.2	0.1	57.4	57.5	0.00697309	0	0	0	0	0	0	0	0	0	0	0	0
I	5579133	2953728	2954932	P7_D6	SPAPB24D3.04c	mag1	DNA-3-methyladenine glycosylase Mag1	Mutants	1	31.9677	1.02e-10	3.77401	24.5708	39.3646	38.088	6.98e-10	7.92526	22.5547	53.6212	70.9	1	0.5	70.4	71.3	0.00249078	61.4	2.2	1	60.4	62.4	0.000339569	68.8	1.7	0.7	68.1	69.6	3.93761e-07	0	0	0	0	0	0	0	0	0	0	0	1
I	5579133	2709731	2714162	P6_A11	SPAPB2B4.03	cig2	G1;S-specific B-type cyclin Cig2	Mutants	1	35.7975	0.0816	14.3724	7.62816	63.9668	45.9684	0.0269	22.6228	1.62858	90.3083	77.4	0.6	0.2	77.2	77.7	0.0322679	62.3	1.4	0.6	61.7	62.9	1.64563e-07	61.7	0.1	0.1	61.6	61.7	4.93281e-06	0	0	0	0	0	0	0	0	1	0	1	0
I	5579133	4909367	4911100	P1_B12	SPAPB8E5.02c	rpn502	19S proteasome regulatory subunit Rpn502	Mutants	2	28.7122	1.5e-89	1.17219	26.4148	31.0097	33.5266	2.39e-57	2.96521	27.7149	39.3383	71.5	1	0.4	71.1	71.9	0.00767528	48.3	0.2	0.1	48.2	48.4	0.677668	51.2	0.9	0.4	50.8	51.6	0.179683	0	0	0	0	0	0	0	0	0	0	0	0
I	5579133	4751390	4752521	P4_H12	SPAPYUG7.04c	rpb9	DNA-directed RNA polymerase II complex subunit Rpb9	Mutants	2	30.6944	7.18e-21	2.56872	25.6598	35.729	37.0533	4.24e-16	5.95063	25.3903	48.7164	64.3	0.4	0.1	64.2	64.5	2.38403e-10	54.6	4.4	2	52.6	56.5	0.102991	63.7	0.5	0.2	63.5	64	1.7592e-07	0	0	0	0	0	0	0	0	0	0	0	1
II	4539804	373692	376292	P8_C10	SPBC106.01	mph1	dual specificity protein kinase Mph1	Mutants	3	9.75725	1.14e-240	0.702429	8.38051	11.134	17.5759	0	0.585193	16.429	18.7229	69.9	0.3	0.1	69.8	70.1	5.08603e-05	56.5	0.5	0.2	56.3	56.7	1.0606e-08	64.8	1.3	0.6	64.2	65.4	6.8769e-07	0	0	0	0	0	0	0	0	0	0	0	0
II	4539804	3522608	3524145	P1_C1	SPBC1105.09	ubc15	ubiquitin conjugating enzyme E2 Ubc15	Mutants	2	25.0727	6.66e-196	0.780834	23.5423	26.6031	30.272	0	1.0456	28.2227	32.3213	71.2	0.9	0.4	70.8	71.6	0.00345174	52.3	1.2	0.5	51.8	52.9	0.00231614	60.8	NA		NA	NA	2.23114e-05	0	0	0	0	0	0	1	0	0	0	0	0
II	4539804	3528800	3529657	P2_D8	SPBC1105.11c	hht3	histone H3 h3.3	Mutants	2	30.7448	1.36e-16	2.92449	25.0129	36.4767	39.1449	1.05e-10	7.5525	24.3422	53.9475	73.5	2.7	1.2	72.3	74.8	0.482064	54.5	3.1	1.4	53.1	55.8	0.0387057	53.7	0.2	0.1	53.6	53.8	0.760884	0	0	0	0	0	0	1	0	0	0	0	0
II	4539804	3529657	3530388	P8_C11	SPBC1105.12	hhf3	histone H4 h4.3	Mutants	2	24.9205	3.09e-115	1.02761	22.9065	26.9346	32.8914	5.97e-90	2.3389	28.3072	37.4755	73.9	1.6	0.7	73.2	74.6	0.451567	58.3	2.2	1	57.3	59.3	0.00125223	66.5	0.2	0.1	66.4	66.6	3.0848e-09	0	0	0	0	0	0	1	0	0	0	0	0
II	4539804	3530760	3535288	P7_A1	SPBC1105.14	rsv2	transcription factor Rsv2	Mutants	2	24.3282	4.15e-191	0.790865	22.7782	25.8783	28.9152	0	0.604935	27.7295	30.1008	75.1	0.4	0.1	75	75.3	0.889328	54.1	3.9	1.8	52.3	55.8	0.0902758	60.6	0.3	0.1	60.5	60.8	2.77863e-05	0	0	0	0	0	0	0	0	0	0	0	0
II	4539804	723524	725026	P2_D9	SPBC119.06	sco1	mitochondrial copper chaperone for cytochrome c oxidase Sco1 (predicted)	Mutants	3	5.82531	0	0.335956	5.16685	6.48378	8.37032	0	0.313166	7.75652	8.98411	84.1	3	1.3	82.8	85.5	0.0135003	67.5	3.2	1.4	66.1	68.9	0.00176701	74.4	1.6	0.8	73.6	75.1	3.15553e-09	0	0	0	0	0	0	0	0	0	0	0	0
II	4539804	730796	732952	P8_C12	SPBC119.08	pmk1	MAP kinase Pmk1	Mutants	1	25.8697	0	0.559017	24.774	26.9653	28.1206	0	0.216506	27.6962	28.5449	70	0.1	0	70	70.1	6.17524e-05	29.7	3.2	1.4	28.3	31.1	0.00202719	42.9	0.5	0.2	42.7	43.1	1.75846e-07	0	0	0	0	0	1	0	0	0	0	0	0
II	4539804	746035	747734	P5_G7	SPBC119.14	rti1	Rad22 homolog Rti1	Mutants	1	30.5052	2.01e-07	4.72851	21.2375	39.7729	38.3772	3.01e-08	8.85295	21.0258	55.7287	71.1	0.3	0.1	71	71.2	0.000861192	47.8	0.5	0.2	47.6	48.1	0.975925	51.6	0.4	0.2	51.4	51.8	0.236658	0	0	0	0	0	0	0	0	0	0	1	1
II	4539804	189392	191786	P7_F2	SPBC1198.09	ubc16	ubiquitin conjugating enzyme E2 Ubc16 (predicted)	Mutants	1	32.6351	0.000438	7.07257	18.7731	46.497	40.8032	9.96e-05	12.7464	15.8207	65.7857	68	0.1	0.1	67.9	68	4.71289e-07	58.6	1.4	0.6	58	59.3	8.68811e-06	68.6	0.2	0.1	68.5	68.6	2.15661e-10	0	0	0	0	0	0	0	0	0	0	0	0
II	4539804	191752	193850	P8_G11	SPBC1198.11c	reb1	RNA polymerase I transcription termination factor; RNA polymerase II transcription factor Reb1	Mutants	4	9.22956	3.27e-217	0.740429	7.77835	10.6808	17.932	0	0.769558	16.4237	19.4403	81.7	0.2	0.1	81.6	81.8	8.7869e-07	9.3	0.8	0.4	8.9	9.6	3.7358e-21	24.7	0.2	0.1	24.6	24.7	6.64993e-16	0	0	0	0	0	0	0	0	0	0	0	0
II	4539804	1493052	1495570	P4_B6	SPBC11B10.05c	rsp1	random septum position protein, DNAJ domain protein Rsp1	Mutants	2	29.7484	8.85e-08	4.59104	20.7501	38.7467	39.0558	2.33e-08	8.78043	21.8465	56.2651	68.8	0.3	0.1	68.7	69	3.46521e-06	51	0.8	0.3	50.7	51.4	0.00813153	62.7	0.1	0	62.7	62.8	8.3017e-07	0	0	0	0	0	0	0	0	0	0	0	0
II	4539804	1494818	1496011	P7_H9	SPBC11B10.06	sws1	Srs2 interacting SWIM domain protein Srs1	Mutants	2	29.4638	1.28e-42	1.73736	26.0587	32.869	35.3132	2.67e-28	4.33951	26.8079	43.8185	74.7	0.8	0.4	74.3	75.1	0.812823	52.1	0.1	0	52.1	52.2	0.000276384	66.1	0.2	0	66.1	66.2	5.07246e-09	0	0	0	0	0	0	0	0	0	0	1	1
II	4539804	1502203	1503468	P5_B11	SPBC11B10.10c	pht1	histone H2A variant H2A.Z, Pht1	Mutants	5	4.16825	0	0.32082	3.53946	4.79705	8.7612	0	0.508368	7.76482	9.75758	21.2	1.8	0.8	20.4	22	3.14666e-09	32.2	2.1	1	31.2	33.1	0.00011588	54.4	0.2	0.1	54.3	54.4	0.449602	0	0	0	0	0	0	1	0	0	0	0	0
II	4539804	1763709	1764620	P8_G12	SPBC11G11.05	rpa34	DNA-directed RNA polymerase I complex subunit Rpa34 (predicted)	Mutants	2	26.3185	2.22e-104	1.08197	24.1979	28.4392	33.8272	4.41e-60	2.89285	28.1573	39.4971	60.1	0.9	0.4	59.7	60.5	1.30343e-11	56.4	0.2	0	56.4	56.5	1.14187e-08	60.2	0.6	0.3	59.9	60.4	7.49189e-05	0	0	0	0	0	0	0	0	0	0	0	0
II	4539804	371015	373651	P7_F12	SPBC1271.01c	pof13	F-box protein Pof13	Mutants	2	26.4825	2.09e-139	0.930867	24.6581	28.307	32.821	3.2e-97	2.24572	28.4194	37.2225	75	1.8	0.8	74.2	75.8	0.997036	53.7	0.6	0.3	53.4	54	1.1974e-05	66.6	0.1	0.1	66.5	66.6	2.93711e-09	0	0	0	0	0	0	0	0	0	0	0	0
II	4539804	4400383	4402885	P3_G5	SPBC1289.10c	adn2	transcription factor Adn2 (predicted)	Mutants	7	21.025	2.94e-147	0.904819	19.2516	22.7984	26.7917	0	0.447826	25.9139	27.6694	58.8	0.8	0.3	58.5	59.2	6.44414e-13	44	0.6	0.3	43.7	44.2	0.000969361	56	0.8	0.3	55.7	56.3	0.077965	0	0	0	0	1	0	0	0	0	0	0	0
II	4539804	2305691	2306339	P8_D1	SPBC12D12.02c	cdm1	DNA polymerase delta subunit Cdm1	Mutants	2	27.1813	2e-109	1.05567	25.1122	29.2504	33.7285	4.85e-64	2.79673	28.247	39.21	74.4	0.4	0.2	74.2	74.6	0.563628	54.8	0.1	0.1	54.7	54.8	4.52964e-07	66.8	1.4	0.7	66.1	67.4	1.29128e-07	0	0	0	0	0	0	0	0	0	0	0	1
II	4539804	2313096	2314605	P5_H7	SPBC12D12.09	rev7	DNA polymerase zeta Rev7 (predicted)	Mutants	2	26.3023	7.89e-98	1.11921	24.1087	28.4959	34.3144	1.21e-52	3.10339	28.2318	40.3969	69.2	0.2	0.1	69.1	69.3	8.21215e-06	50.6	0.4	0.2	50.4	50.8	0.0131677	60.1	NA		NA	NA	7.3809e-05	0	0	0	0	0	0	0	0	0	0	0	1
II	4539804	4061232	4064411	P8_A5	SPBC1347.01c	rev1	deoxycytidyl transferase Rev1 (predicted)	Mutants	2	25.6577	1.07e-65	1.37963	22.9536	28.3617	33.6648	5.51e-42	3.50276	26.7995	40.5301	74.7	3.3	1.5	73.2	76.2	0.896015	57.6	1.3	0.6	57	58.1	3.10953e-06	64.4	0.6	0.3	64.1	64.6	6.1491e-08	0	0	0	0	0	0	0	0	0	0	0	1
II	4539804	4064502	4065960	P7_A2	SPBC1347.02	ani1	CENP-A amino terminus domain (NTD) isomerase Ani1	Mutants	2	21.8273	1.07e-31	2.03935	17.8303	25.8243	29.9253	8.61e-60	2.9003	24.2408	35.6098	65.3	0.6	0.3	65	65.6	3.34645e-09	53.5	1.8	0.8	52.7	54.3	0.00545856	70	0.3	0.1	69.9	70.2	3.1767e-11	0	0	0	0	0	0	1	0	0	0	0	0
II	4539804	4073448	4075761	P6_H9	SPBC1347.07	rex2	RNA exonuclease (predicted)	Mutants	2	19.6683	1.57e-81	1.23128	17.255	22.0816	30.3545	1.53e-165	1.70336	27.0159	33.693	73.8	1.1	0.5	73.3	74.3	0.346808	55.2	0.6	0.3	54.9	55.4	4.00982e-07	60.2	0.4	0.2	60	60.4	5.98299e-05	0	0	0	0	0	0	0	0	0	0	0	0
II	4539804	3050553	3051959	P4_G8	SPBC13E7.06	msd1	microtubule-anchoring factor Msd1	Mutants	2	26.9634	4.15e-83	1.21897	24.5743	29.3526	34.7091	1.82e-41	3.52622	27.7978	41.6203	69	0.9	0.4	68.6	69.4	4.4811e-05	60.5	0.5	0.2	60.3	60.8	5.23327e-12	71.3	NA		NA	NA	1.02418e-11	0	0	0	0	0	0	0	0	0	0	0	0
II	4539804	3052520	3055287	P8_D2	SPBC13E7.08c	leo1	RNA polymerase II associated Paf1 complex subunit Leo1	Mutants	3	17.0956	4.77e-185	0.804108	15.5196	18.6716	23.2471	0	0.462755	22.3401	24.1541	73.6	2.7	1.2	72.4	74.8	0.498025	52.1	0.1	0	52.1	52.2	0.000277689	65.7	0.5	0.2	65.5	65.9	8.73883e-09	0	0	0	0	0	0	1	0	0	0	0	0
II	4539804	3738915	3741408	P3_G6	SPBC13G1.08c	ash2	Ash2-trithorax family protein	Mutants	7	13.4249	2.51e-102	1.09325	11.2821	15.5676	24.9494	0	0.780456	23.4197	26.479	41.2	3.3	1.5	39.7	42.6	0.000309306	33.6	0.8	0.4	33.2	33.9	7.03214e-12	44.1	1.4	0.6	43.5	44.7	1.76089e-05	0	0	0	0	0	0	1	0	0	0	0	0
II	4539804	1010348	1013231	P3_D5	SPBC146.06c	fan1	Fanconi-associated nuclease Fan1	Mutants	1	30.3604	2.41e-07	4.76038	21.0302	39.6906	38.7505	4.18e-08	8.94975	21.2093	56.2917	72.6	2.7	1.2	71.4	73.8	0.267215	47.7	2.5	1.2	46.5	48.8	0.913785	52.1	0.7	0.3	51.8	52.4	0.431923	0	0	0	0	0	0	0	0	0	0	1	1
II	4539804	1015936	1019224	P2_D10	SPBC146.09c	lsd1	histone demethylase SWIRM1	Mutants	1	39.8455	0.172	18.277	4.02334	75.6677	50.4274	0.0789	28.488	-5.408	106.263	75.3	0.1	0.1	75.2	75.3	0.788922	51.5	2.2	1	50.5	52.5	0.0765848	55	0.6	0.3	54.7	55.2	0.254503	0	0	0	0	0	0	1	0	0	0	0	0
II	4539804	2219430	2220322	P6_E6	SPBC14C8.09c	dbl3	IMPACT domain protein, possible chaperone (predicted)	Mutants	1	34.8583	0.0504	12.8003	9.77025	59.9464	44.0552	0.0147	20.5149	3.84677	84.2637	66.5	NA	NA	NA	NA	2.13795e-08	64	4	1.7	62.3	65.8	0.00889875	61.2	2.1	0.9	60.3	62.1	0.00179128	0	0	0	0	0	0	0	0	0	0	0	0
II	4539804	4167478	4171911	P2_D11	SPBC14F5.07	doa10	ER ubiquitin-protein ligase E3 Doa10 (predicted)	Mutants	1	30.8671	4.55e-07	4.87795	21.3065	40.4277	38.0578	5.64e-08	9.0407	20.3384	55.7773	75.9	0.7	0.3	75.6	76.2	0.43175	43.9	2.5	1.1	42.8	45	0.085405	45.9	1.2	0.6	45.3	46.4	0.000103173	0	0	0	0	0	0	0	0	0	0	0	0
II	4539804	4175472	4178057	P2_D12	SPBC14F5.10c	SPBC14F5.10c	ubiquitin-protein ligase E3, unknown biological role, implicated in protein catabolic process (predicted)	Mutants	1	33.3542	0.00149	7.84759	17.9732	48.7352	41.0184	0.000228	13.4755	14.607	67.4299	74.6	2.3	1	73.6	75.6	0.829757	39.5	0.5	0.2	39.3	39.8	2.51035e-08	44	0.4	0.2	43.8	44.2	1.03387e-06	0	0	0	0	0	0	0	0	0	0	0	0
II	4539804	4180737	4182642	P6_A12	SPBC14F5.12c	cbh2	CENP-B homolog Cbh2	Mutants	2	23.1331	1.36e-228	0.721246	21.7194	24.5467	26.5619	0	0.295641	25.9824	27.1413	70.1	0.8	0.4	69.7	70.5	0.00022909	54.1	0.8	0.4	53.7	54.4	1.4075e-05	59.9	0.1	0.1	59.8	59.9	0.000104656	0	0	0	0	0	0	1	0	0	0	0	0
II	4539804	2236433	2237936	P8_H1	SPBC15C4.01c	oca3	TPR repeat protein Oca3; ER membrane protein complex Ecm2 (predicted)	Mutants	2	29.1273	9.68e-10	3.99739	21.2925	36.962	37.9	2.67e-10	7.72972	22.7501	53.05	70.7	0.8	0.4	70.3	71	0.000672607	55.1	0.2	0.1	55	55.1	2.33332e-07	61.9	0.5	0.2	61.7	62.1	3.5131e-06	0	0	0	0	0	0	0	0	0	0	0	0
II	4539804	2251411	2253713	P5_B12	SPBC15C4.06c	SPBC15C4.06c	ubiquitin-protein ligase E3 Meu34, human RNF13 family homolog, unknown biological role (predicted)	Mutants	2	27.3113	2.73e-134	0.949083	25.4512	29.1715	33.046	4.37e-85	2.40805	28.3264	37.7657	72.3	2.2	1	71.3	73.3	0.15776	54.6	0.6	0.3	54.3	54.8	9.9917e-07	62.7	0.1	0	62.7	62.8	8.44567e-07	0	0	0	0	0	0	0	0	0	0	0	0
II	4539804	3005478	3007839	P6_B5	SPBC15D4.01c	klp9	kinesin-6 family microtubule motor protein Klp9	Mutants	2	22.3632	3.53e-67	1.36345	19.6909	25.0355	33.8971	1.15e-46	3.30962	27.4103	40.3838	71.7	0.2	0.1	71.6	71.8	0.00371043	55.7	1	0.5	55.2	56.1	1.52065e-06	64.3	0.3	0.1	64.2	64.5	6.85302e-08	0	0	0	0	0	0	0	0	0	0	0	0
II	4539804	3011491	3015079	P1_C2	SPBC15D4.02	gsf1	transcription factor, zf-fungal binuclear cluster type Gsf1	Mutants	2	30.4033	1.04e-18	2.73165	25.0494	35.7572	38.7853	1.65e-11	7.23467	24.6056	52.965	68	0.1	0.1	67.9	68	4.50491e-07	49.3	1.6	0.7	48.6	50.1	0.302138	58.5	0.3	0.1	58.4	58.7	0.00110267	0	0	0	0	0	0	0	0	0	0	0	0
II	4539804	3015406	3018155	P2_E1	SPBC15D4.03	slm9	histone H3.3 H4 chaperone, hira family Slm9	Mutants	2	26.0338	5.7e-18	2.79462	20.5564	31.5111	33.3197	9.9e-22	5.02269	23.4754	43.164	75.1	0.2	0	75.1	75.2	0.894066	53	0.6	0.3	52.7	53.2	6.76772e-05	59.1	0.1	0	59.1	59.2	0.000390642	0	0	0	0	0	0	1	0	0	0	0	0
II	4539804	3901632	3902410	P5_C7	SPBC1604.16c	SPBC1604.16c	RNA-binding protein, G-patch type, human GPANK1 ortholog	Mutants	2	29.0997	4.67e-12	3.5191	22.2023	35.997	36.5146	1.16e-12	6.83875	23.1109	49.9183	72.2	NA	NA	NA	NA	0.0108477	58.9	0.2	0.1	58.8	59	9.16198e-11	64.6	0.1	0.1	64.5	64.6	4.95403e-08	0	0	0	0	0	0	0	0	0	0	0	0
II	4539804	4252276	4255310	P8_H2	SPBC1652.01	stb3	transcription coregulator Stb3 (predicted)	Mutants	2	29.8365	5.01e-29	2.13978	25.6426	34.0304	36.6909	9.34e-19	5.45559	25.9981	47.3836	71.2	0.9	0.4	70.8	71.6	0.00349699	56.8	0.1	0	56.8	56.9	5.11569e-09	60.9	1.1	0.5	60.4	61.4	5.3539e-05	0	0	0	0	0	0	0	0	0	0	0	0
II	4539804	170167	172271	P2_E2	SPBC1683.13c	cha4	transcription factor Cha4 (predicted)	Mutants	2	31.2096	2.67e-05	5.89205	19.6614	42.7578	41.0434	6.22e-06	10.9293	19.6224	62.4644	72.3	0.1	0.1	72.2	72.3	0.0132973	54.2	1.4	0.6	53.6	54.9	0.000465611	61	0.2	0.1	60.9	61.1	1.55124e-05	0	0	0	0	0	0	0	0	0	0	0	0
II	4539804	502384	504193	P8_D3	SPBC1685.04	SPBC1685.04	Schizosaccharomyces specific protein	Mutants	1	37.8656	0.0487	12.7058	12.9626	62.7686	45.998	0.0266	22.5773	1.74734	90.2487	73.6	0.6	0.3	73.3	73.9	0.218177	56	0.6	0.3	55.7	56.3	6.05246e-08	66.2	1	0.4	65.8	66.6	1.14038e-08	0	0	0	0	0	0	0	0	0	0	0	0
II	4539804	514147	515953	P7_G8	SPBC1685.08	cti6	histone deacetylase complex ubiquitin-like protein ligase subunit Cti6	Mutants	2	22.7047	6.63e-112	1.04342	20.6597	24.7498	28.0528	0	0.468892	27.1338	28.9719	78.5	0.2	0.1	78.4	78.6	0.00236324	53.1	1.1	0.4	52.7	53.6	0.000341243	66.3	0.2	0.1	66.2	66.3	4.37936e-09	0	0	0	0	0	0	1	0	0	0	0	0
II	4539804	518095	519645	P7_F7	SPBC1685.11	rlp1	RecA family ATPase Rlp1	Mutants	2	30.7937	1.21e-05	5.64862	19.7226	41.8648	32.9002	4.91e-07	9.78473	13.7224	52.0779	74.4	0.1	0	74.4	74.5	0.567902	61.2	0.3	0.2	61	61.3	1.71107e-12	69.2	0.2	0.1	69.1	69.2	1.02532e-10	0	0	0	0	0	0	0	0	0	0	1	1
II	4539804	532193	535263	P3_G7	SPBC1685.15c	klp6	kinesin-8 family plus-end directed microtubule motor Klp6	Mutants	2	23.2504	6.73e-160	0.867084	21.5509	24.9498	28.6806	0	0.638687	27.4288	29.9324	65.1	0.2	0	65.1	65.2	1.20311e-09	59.4	NA	NA	NA	NA	4.32313e-11	60.8	NA		NA	NA	1.95431e-05	1	0	0	0	0	0	0	0	0	0	0	0
II	4539804	4285899	4288583	P1_C3	SPBC16A3.07c	nrm1	MBF complex corepressor Nrm1	Mutants	3	4.04642	0	0.389748	3.28252	4.81031	8.67144	0	0.457781	7.77421	9.56868	78.3	0.2	0.1	78.2	78.4	0.00326772	34.4	0.4	0.1	34.3	34.6	1.2237e-12	58.4	0.7	0.4	58	58.7	0.00195518	0	0	0	0	0	0	0	0	0	0	0	0
II	4539804	4283876	4285456	P7_A3	SPBC16A3.08c	oga1	Stm1 homolog Oga1	Mutants	2	26.6551	3.06e-123	0.992348	24.7102	28.6001	33.2309	1.26e-77	2.5269	28.2782	38.1835	68.2	0.9	0.4	67.8	68.6	5.15095e-06	49.2	1.2	0.5	48.7	49.8	0.2845	62.2	NA		NA	NA	2.1765e-06	0	0	0	0	0	0	0	0	0	0	0	0
II	4539804	4259812	4261487	P3_G8	SPBC16A3.19	eaf7	histone acetyltransferase complex subunit Eaf7	Mutants	2	24.6464	2.09e-207	0.758232	23.1603	26.1325	29.0652	0	0.625736	27.8388	30.2916	57.7	0.3	0.1	57.6	57.9	8.90303e-15	56.5	4.4	2	54.5	58.5	0.0602014	61.8	1.5	0.7	61.1	62.4	8.92198e-05	0	0	0	0	0	0	1	0	0	0	0	1
II	4539804	4349487	4351244	P8_D4	SPBC16C6.10	chp2	heterochromatin (HP1) family chromodomain protein Chp2	Mutants	2	29.0035	1.94e-66	1.37144	26.3155	31.6915	34.175	2.81e-43	3.44615	27.4207	40.9293	73.4	NA	NA	NA	NA	0.137283	58.2	0.3	0.1	58.1	58.4	2.89218e-10	65.9	0.4	0.2	65.7	66.1	6.56413e-09	0	0	0	0	0	0	1	0	0	0	0	0
II	4539804	3609217	3611858	P4_D9	SPBC16D10.07c	sir2	Sirtuin family histone deacetylase Sir2	Mutants	2	26.073	2.39e-16	2.94931	20.2925	31.8536	36.0881	9.56e-17	5.81814	24.6848	47.4914	68.8	1.6	0.7	68.1	69.5	0.00155444	72.8	1.1	0.5	72.3	73.3	9.85804e-13	75.8	1.3	0.6	75.2	76.4	2.66651e-11	0	0	0	0	0	0	1	0	0	0	0	0
II	4539804	3612265	3615320	P2_E3	SPBC16D10.08c	hsp104	heat shock protein Hsp104	Mutants	2	32.5708	0.000263	6.80709	19.2292	45.9125	39.9405	3.38e-05	11.9412	16.5363	63.3448	75.1	0.1	0.1	75	75.1	0.927151	52.7	1.3	0.6	52.1	53.3	0.00268763	55.3	NA		NA	NA	0.166431	0	0	0	0	0	0	0	0	0	0	0	0
II	4539804	1935530	1938694	P3_D6	SPBC16E9.11c	pub3	HECT-type ubiquitin-protein ligase E3 Pub3 (predicted)	Mutants	2	25.636	6.77e-224	0.728983	24.2072	27.0648	30.2521	0	1.01348	28.2657	32.2385	67.6	0.2	0.1	67.5	67.7	1.83902e-07	52.1	1.7	0.8	51.3	52.8	0.0179398	53.9	0.5	0.2	53.7	54.2	0.651461	0	0	0	0	0	0	0	0	0	0	0	0
II	4539804	1939371	1940829	P4_B7	SPBC16E9.12c	pab2	poly(A) binding protein Pab2	Mutants	7	38.006	0.0833	14.4499	9.68472	66.3272	50.9223	0.0385	24.2059	3.47949	98.3651	51.1	1.2	0.5	50.6	51.7	3.17311e-11	39.3	0.4	0.1	39.2	39.5	1.16014e-08	52.5	0.1	0	52.5	52.6	0.594054	0	0	0	0	0	0	0	0	0	0	0	0
II	4539804	4218442	4219695	P8_H3	SPBC16G5.03	mrz1	ubiquitin-protein ligase E3;SUMO transferase, Topors, possibly associated with DNA damage (predicted)	Mutants	2	32.5454	7.22e-08	4.55868	23.6105	41.4802	40.9122	2.74e-06	10.5191	20.2951	61.5293	72.6	1.2	0.5	72.1	73.2	0.0759157	54.4	2.7	1.2	53.2	55.6	0.0245978	60.9	0.1	0.1	60.8	60.9	1.87251e-05	0	0	0	0	0	0	0	0	0	0	0	0
II	4539804	4232584	4233932	P7_D2	SPBC16G5.11c	bag101	BAG family molecular chaperone regulator Bag101 (predicted)	Mutants	2	26.2261	8.89e-292	0.636394	24.9788	27.4734	29.9904	0	0.888644	28.2487	31.7321	71.8	1.2	0.5	71.3	72.4	0.0199115	56.6	1	0.5	56.1	57	5.85861e-07	68.1	0.2	0	68.1	68.2	3.79979e-10	0	0	0	0	0	0	0	0	0	0	0	0
II	4539804	4236878	4238341	P4_G9	SPBC16G5.13	ptf2	Mst2 histone acetytransferase acytyltransferase complex subunit	Mutants	1	31.8109	0.000167	6.5955	18.8839	44.7378	42.2578	4.44e-05	12.1317	18.4801	66.0356	69.4	0.6	0.3	69.1	69.6	1.93239e-05	37.2	5	2.2	35	39.5	0.0535512	47.2	NA		NA	NA	0.000264811	0	0	0	0	0	0	1	0	0	0	0	0
II	4539804	4243768	4247426	P2_E4	SPBC16G5.16	SPBC16G5.16	transcription factor, zf-fungal binuclear cluster type (predicted)	Mutants	2	30.5603	2e-07	4.72768	21.2942	39.8264	38.2598	2.86e-08	8.83864	20.9364	55.5832	77.8	0.1	0.1	77.7	77.8	0.011786	61.4	0.8	0.3	61.1	61.7	1.34426e-11	67	1.7	0.8	66.2	67.8	1.85486e-06	0	0	0	0	0	0	0	0	0	0	0	0
II	4539804	4247630	4249733	P7_C4	SPBC16G5.17	SPBC16G5.17	transcription factor, zf-fungal binuclear cluster type (predicted)	Mutants	1	41.3537	0.317	24.7535	-7.16227	89.8697	50.1182	0.17	36.3808	-21.1868	121.423	74.2	1.5	0.6	73.6	74.9	0.585655	49.8	0.6	0.2	49.6	50.1	0.0743452	61.3	NA		NA	NA	8.63821e-06	0	0	0	0	0	0	0	0	0	0	0	0
II	4539804	2290639	2293252	P2_E5	SPBC16H5.05c	cyp7	cyclophilin family peptidyl-prolyl cis-trans isomerase Cyp7 (predicted)	Mutants	2	33.8978	0.00361	8.57624	17.0887	50.7069	42.0952	0.000648	14.5909	13.4975	70.6929	74.9	0.5	0.2	74.7	75.1	0.923304	58.5	0.6	0.2	58.3	58.8	3.62687e-10	65	0.3	0.1	64.9	65.1	2.56634e-08	0	0	0	0	0	0	0	0	0	0	0	0
II	4539804	2921150	2923544	P2_E6	SPBC1703.04	mlh1	MutL family protein Mlh1 (predicted)	Mutants	2	27.4889	2.9e-102	1.09359	25.3455	29.6323	33.7903	9.96e-58	2.95485	27.9989	39.5817	72.8	0.1	0	72.8	72.9	0.0443301	54	0.4	0.2	53.8	54.1	3.10206e-06	62.2	0.2	0.1	62.1	62.3	2.01026e-06	0	0	0	0	0	0	0	0	0	0	0	1
II	4539804	2941734	2944593	P2_E7	SPBC1703.14c	top1	DNA topoisomerase I	Mutants	1	36.5398	0.041	12.2537	12.5231	60.5565	47.5359	0.0143	20.4357	7.48273	87.589	67.6	0.1	0	67.6	67.7	2.13396e-07	50.6	0.4	0.1	50.5	50.8	0.0114648	58.6	0.2	0	58.6	58.7	0.00093366	0	0	0	0	0	0	1	0	0	0	0	0
II	4539804	1103600	1105088	P4_G10	SPBC1709.04c	cyp3	cyclophilin family peptidyl-prolyl cis-trans isomerase Cyp3	Mutants	1	37.6622	0.0723	13.9295	10.3608	64.9635	50.3454	0.0322	23.3863	4.50901	96.1818	72.9	2.4	1.1	71.8	74	0.277185	51.5	3.2	1.4	50.1	52.9	0.165357	65.4	NA		NA	NA	1.60782e-08	0	0	0	0	0	0	0	0	0	0	0	0
II	4539804	1120582	1122015	P4_F6	SPBC1709.11c	png2	ING family histone acetyltransferase complex PHD-type zinc finger subunit Png2	Mutants	1	39.132	0.124	16.2412	7.29973	70.9642	51.753	0.0592	26.5476	-0.279335	103.785	79.9	0.1	0.1	79.8	79.9	7.94512e-05	59.2	0.5	0.2	59	59.5	4.3491e-11	66	0.1	0.1	65.9	66.1	6.27155e-09	0	0	0	0	0	0	1	0	0	0	0	0
II	4539804	2138269	2139748	P6_E11	SPBC1711.03	emc3	ER membrane protein complex subunit Emc3 (predicted)	Mutants	3	11.2872	5.11e-234	0.71261	9.8905	12.6839	23.8878	0	0.71807	22.4804	25.2952	65.3	1.3	0.6	64.7	65.9	6.83887e-06	55.2	0.2	0.1	55.1	55.3	1.53162e-07	70.7	0.3	0.2	70.5	70.8	1.60347e-11	0	0	0	0	0	0	0	0	0	0	0	0
II	4539804	2141222	2142836	P3_G9	SPBC1711.05	srp40	nucleocytoplasmic transport chaperone Srp40 (predicted)	Mutants	7	37.6351	0.0921	14.8551	8.51964	66.7506	46.455	0.032	23.3595	0.671226	92.2388	54.2	2.5	1.1	53.1	55.3	0.000188154	50.5	0.3	0.1	50.4	50.7	0.0141491	55.3	0.1	0	55.3	55.3	0.165261	0	0	0	0	0	0	0	0	0	0	0	0
II	4539804	2148983	2150801	P5_G12	SPBC1711.08	aha1	chaperone activator Aha1	Mutants	1	24.9976	2.27e-221	0.733247	23.5605	26.4348	29.3363	0	0.690674	27.9826	30.69	71.7	0.1	0	71.7	71.8	0.0036191	42	NA	NA	NA	NA	4.84685e-06	52.4	NA		NA	NA	0.533456	0	0	0	0	0	0	0	0	0	0	0	0
II	4539804	3472319	3474169	P2_E9	SPBC1718.02	hop1	linear element associated protein Hop1	Mutants	2	31.8769	2.41e-11	3.64821	24.7266	39.0273	38.7742	1.16e-09	8.03342	23.029	54.5195	71.1	1.4	0.7	70.4	71.7	0.011838	53.8	NA	NA	NA	NA	4.08448e-06	60.7	0.4	0.2	60.5	60.9	2.67815e-05	0	0	0	0	0	0	0	0	0	0	1	0
II	4539804	1068961	1070077	P6_D10	SPBC1734.05c	spf31	DNAJ protein, splicing factor Spf31 (predicted)	Mutants	3	8.57244	0	0.363742	7.85952	9.28537	11.2722	0	0.270069	10.7429	11.8015	69.5	0.9	0.4	69.1	69.9	0.000106311	54.3	0.8	0.4	53.9	54.7	7.24614e-06	66.5	0.1	0.1	66.4	66.5	3.48167e-09	0	0	0	0	0	0	0	0	0	0	0	0
II	4539804	1069887	1072065	P6_B2	SPBC1734.06	rhp18	Rad18 homolog ubiquitin protein ligase E3, Rhp18	Mutants	3	5.99073	0	0.319499	5.36452	6.61693	8.79721	0	0.265979	8.27591	9.31852	67.6	0.1	0	67.6	67.6	2.02932e-07	60	NA	NA	NA	NA	1.74816e-11	69.8	0.2	0.1	69.7	69.9	4.822e-11	0	0	0	0	0	0	0	0	0	0	0	1
II	4539804	1088957	1091034	P5_F9	SPBC1734.15	rsc4	RSC complex subunit Rsc4	Mutants	2	27.0152	5.53e-84	1.21229	24.6391	29.3912	34.8137	1.4e-42	3.47635	28.0002	41.6272	70.5	0.5	0.3	70.2	70.7	0.000228	59.3	0.1	0	59.3	59.3	5.27448e-11	65.3	0.1	0	65.3	65.3	1.71089e-08	0	0	0	0	0	0	1	0	0	0	0	0
II	4539804	281440	283779	P7_E9	SPBC1773.01	far8	SIP;FAR complex WD repeat (scaffold) subunit, striatin, Far8;Csc3	Mutants	2	27.7115	1.08e-49	1.60014	24.5753	30.8477	36.9688	2.97e-21	5.08533	27.0018	46.9359	74.3	0.6	0.3	74	74.6	0.516607	45.5	0.7	0.3	45.2	45.8	0.035549	59	0.5	0.2	58.8	59.2	0.000522763	0	0	0	0	0	0	0	0	0	0	0	0
II	4539804	299347	301356	P7_D11	SPBC1773.09c	mug184	DNAJ domain protein, exocytosis associated Mug184 (predicted)	Mutants	2	23.7578	6.45e-185	0.804403	22.1812	25.3344	28.6797	0	0.58884	27.5256	29.8338	70.8	1.9	0.9	69.9	71.6	0.0260004	54.9	0.3	0.1	54.8	55	3.51648e-07	66.6	0.3	0.2	66.4	66.7	2.58669e-09	0	0	0	0	0	0	0	0	0	0	0	0
II	4539804	308160	310467	P7_H6	SPBC1773.12	SPBC1773.12	transcription factor, zf-fungal binuclear cluster type (predicted)	Mutants	2	31.6797	4.24e-12	3.51193	24.7965	38.563	38.6188	5.36e-10	7.87009	23.1937	54.0439	75	0.6	0.3	74.7	75.2	0.980769	54.2	3.4	1.6	52.6	55.7	0.0626584	61	0.7	0.3	60.7	61.3	1.99428e-05	0	0	0	0	0	0	0	0	0	0	0	0
II	4539804	317694	320922	P2_E10	SPBC1773.16c	SPBC1773.16c	transcription factor, zf-fungal binuclear cluster type(predicted)	Mutants	1	40.7537	0.268	22.4243	-3.19703	84.7045	49.7393	0.135	33.4213	-15.7652	115.244	74	1.8	0.8	73.2	74.8	0.515066	50.3	3.5	1.6	48.7	51.9	0.359396	53.3	5.2	2.3	51	55.6	0.9998	0	0	0	0	0	0	0	0	0	0	0	0
II	4539804	3098295	3100698	P5_G10	SPBC1778.02	rap1	shelterin complex telomere binding subunit Rap1	Mutants	2	21.2661	1.49e-92	1.15213	19.008	23.5243	30.8771	3.77e-165	1.70545	27.5345	34.2197	68.6	0.2	0.1	68.5	68.6	1.79668e-06	60.7	0.1	0	60.7	60.8	4.9353e-12	67	0.1	0	67	67.1	1.56296e-09	0	0	0	0	0	0	1	0	0	0	1	0
II	4539804	3114231	3116630	P6_G1	SPBC1778.10c	ppk21	serine;threonine protein kinase Ppk21 (predicted)	Mutants	3	7.56107	0	0.289435	6.99379	8.12836	9.70916	0	0.292448	9.13597	10.2823	46.8	1.3	0.6	46.2	47.4	6.89394e-11	47	4.1	1.9	45.1	48.8	0.749666	60	0.8	0.3	59.7	60.4	0.000121211	0	0	0	0	0	0	0	0	0	0	0	0
II	4539804	1418685	1420225	P2_E11	SPBC17A3.10	pas4	peroxisomal ubiquitin-protein ligase E3 involved in peroxisome organization and biogenesis (predicted)	Mutants	2	27.8216	2.28e-72	1.31097	25.2521	30.391	35.0637	2.26e-38	3.67682	27.8573	42.2702	71.4	1.2	0.5	70.9	72	0.0118101	49	3.4	1.5	47.5	50.5	0.644653	62.7	0.7	0.3	62.4	63	1.0349e-06	0	0	0	0	0	0	0	0	0	0	0	0
II	4539804	3306390	3308685	P8_D5	SPBC17D11.02c	hrd1	Hrd1 complex ubiquitin-protein ligase E3 subunit, Hrd1	Mutants	2	30.6071	8.95e-07	5.01211	20.7836	40.4307	39.1643	1.55e-07	9.36647	20.8064	57.5222	72.8	0.4	0.1	72.7	73	0.0482898	57.2	0.1	0.1	57.1	57.2	2.71476e-09	61.5	0.4	0.2	61.3	61.6	6.90448e-06	0	0	0	0	0	0	0	0	0	0	0	0
II	4539804	3310435	3313029	P2_E12	SPBC17D11.04c	nto1	histone acetyltransferase complex PHD finger subunit Nto1 (predicted)	Mutants	4	29.6309	6.69e-30	2.10531	25.5045	33.7572	37.1492	5.4e-18	5.58515	26.2025	48.0959	73.1	1.2	0.6	72.5	73.6	0.141188	33	6.7	3	30	36	0.0541067	30.1	4.7	2.1	28	32.2	0.0036825	0	0	0	0	0	0	1	0	0	0	0	0
II	4539804	3323993	3326011	P8_D6	SPBC17D11.08	dca7	WD repeat protein, DDB1 and CUL4-associated factor Dca7 (predicted)	Mutants	2	33.3285	4.34e-06	5.37155	22.8004	43.8565	39.2603	1.4e-06	10.2131	19.2429	59.2776	73.2	0.6	0.3	72.9	73.5	0.110071	55	1.1	0.5	54.5	55.5	2.11068e-05	59.8	0.8	0.4	59.4	60.1	0.000188483	0	0	0	0	0	0	0	0	0	0	0	0
II	4539804	2169820	2171436	P8_D7	SPBC17G9.02c	cdc73	RNA polymerase II accessory factor, Cdc73 family (predicted)	Mutants	3	17.1238	1.36e-157	0.873616	15.4116	18.8361	23.5624	0	0.474813	22.6318	24.493	69.8	3.1	1.4	68.4	71.2	0.0723983	57.3	1.6	0.7	56.6	58	9.25213e-05	61.3	0.1	0.1	61.2	61.3	9.22585e-06	0	0	0	0	0	0	1	0	0	0	0	0
II	4539804	2177733	2179449	P2_F1	SPBC17G9.05	rct1	cyclophilin family peptidyl-prolyl cis-trans isomerase, RRM-containing Rct1	Mutants	1	33.0638	0.0149	10.2789	12.9175	53.21	44.2258	0.00432	17.4989	9.92859	78.5229	69.6	0.3	0.1	69.5	69.8	2.42681e-05	62.9	3.3	1.5	61.4	64.4	0.00508813	68.6	0.2	0.1	68.5	68.7	1.98425e-10	0	0	0	0	0	0	0	0	0	0	0	0
II	4539804	4126318	4129456	P3_D7	SPBC1861.01c	cnp3	CENP-C ortholog Cnp3	Mutants	3	9.56112	2.35e-123	0.991863	7.6171	11.5051	21.4812	4.16e-213	1.49546	18.5502	24.4122	57.1	0.1	0	57.1	57.2	6.97174e-15	51.8	0.1	0	51.8	51.9	0.000572312	65.4	1.3	0.5	64.9	66	3.98572e-07	0	0	0	0	0	0	0	0	0	0	0	0
II	4539804	4130876	4133635	P4_F7	SPBC1861.02	abp2	unknown protein, may bind replication origins Abp2	Mutants	2	22.2692	1.73e-248	0.690997	20.9149	23.6235	25.755	0	0.321024	25.1258	26.3841	84.2	1.3	0.6	83.6	84.8	1.00848e-05	79.1	0.1	0.1	79	79.1	1.8816e-20	81.8	0.3	0.1	81.7	81.9	5.20593e-16	0	0	0	0	0	0	0	0	0	0	0	0
II	4539804	4144684	4145098	P7_A4	SPBC1861.07	SPBC1861.07	elongin C (predicted)	Mutants	1	25.7056	1.73e-20	2.59539	20.6187	30.7924	34.9325	5.79e-22	4.99284	25.1467	44.7183	74.6	0.2	0.1	74.5	74.7	0.719949	43	0.2	0	43	43.1	7.22725e-05	51.2	0.1	0.1	51.1	51.2	0.146427	0	0	0	0	0	0	0	0	0	0	0	0
II	4539804	2418738	2420057	P8_H5	SPBC1921.07c	sgf29	SAGA complex subunit Sgf29	Mutants	3	5.20604	0	0.409859	4.40274	6.00935	10.9644	0	0.618892	9.7514	12.1774	78.6	0.1	0.1	78.5	78.6	0.00186819	61.1	0.2	0.1	61	61.2	2.24352e-12	63.3	NA		NA	NA	3.21553e-07	0	0	0	0	0	0	1	0	0	0	0	0
II	4539804	1691270	1694691	P6_C1	SPBC19C2.09	sre1	sterol regulatory element binding protein, transcription factor Sre1	Mutants	3	9.84226	0	0.53751	8.78876	10.8958	14.5834	0	0.456882	13.688	15.4789	72.9	NA	NA	NA	NA	0.054864	48.9	0.2	0.1	48.8	49	0.32196	56.7	0.1	0.1	56.6	56.8	0.0231368	0	0	0	0	0	0	0	0	0	0	0	0
II	4539804	1700904	1702760	P7_F3	SPBC19C2.14	smd3	Sm snRNP core protein Smd3	Mutants	2	22.7073	3.68e-203	0.766346	21.2053	24.2093	26.8823	0	0.331591	26.2324	27.5322	69.8	0.8	0.4	69.4	70.2	0.000118883	59.8	1	0.5	59.3	60.2	2.91252e-09	61.5	0.5	0.2	61.3	61.7	6.30168e-06	0	0	0	0	0	0	0	0	0	0	0	0
II	4539804	2837572	2840744	P8_D8	SPBC19C7.09c	uve1	endonuclease Uve1	Mutants	2	27.2575	0	0.524463	26.2296	28.2855	30.1608	0	1.10015	28.0046	32.3171	75	1.1	0.5	74.5	75.5	0.990568	59	1.3	0.6	58.4	59.6	1.11981e-06	64.1	1.1	0.5	63.6	64.6	5.42914e-07	0	0	0	0	0	0	0	0	0	0	0	1
II	4539804	2840823	2842834	P8_A1	SPBC19C7.10	bqt4	bouquet formation protein Bqt4	Mutants	2	19.6935	4.83e-103	1.08928	17.5586	21.8284	27.9159	0	0.821007	26.3067	29.525	77.5	1.6	0.7	76.8	78.3	0.107301	60.5	0.1	0.1	60.4	60.5	7.56176e-12	65.5	0.5	0.2	65.3	65.7	1.04873e-08	0	0	0	0	0	0	0	0	0	0	0	0
II	4539804	3231326	3232080	P8_D9	SPBC19F8.02	nud3	nuclear distribution protein NUDC homolog	Mutants	2	23.2871	4.43e-253	0.684535	21.9455	24.6288	26.214	0	0.301338	25.6233	26.8046	71.2	0.4	0.2	71	71.4	0.00130161	45.9	1.7	0.8	45.1	46.7	0.206837	54	0.3	0.2	53.8	54.1	0.630388	0	0	0	0	0	0	0	0	0	0	0	0
II	4539804	3234645	3235811	P2_F4	SPBC19F8.04c	lcl3	mitochondrial nuclease Lcl3, implicated in DNA repair (predicted)	Mutants	2	31.265	3.07e-05	5.93887	19.625	42.905	41.0963	7.12e-06	11.0011	19.5345	62.658	70.5	0.3	0.1	70.4	70.7	0.000219899	54.3	2.8	1.3	53	55.6	0.0325029	61.9	0.6	0.2	61.7	62.2	3.38423e-06	0	0	0	0	0	0	0	0	0	0	0	0
II	4539804	2343653	2347813	P7_H1	SPBC19G7.01c	msh2	MutS protein homolog 2	Mutants	2	30.6287	3.32e-22	2.48122	25.7656	35.4918	35.2553	3.43e-19	5.38541	24.7001	45.8106	72.4	2.3	1.1	71.3	73.4	0.182299	50.9	6.2	2.8	48.1	53.7	0.488081	57.4	2	0.8	56.6	58.3	0.0435929	0	0	0	0	0	0	0	0	0	0	1	1
II	4539804	2349142	2350982	P2_F5	SPBC19G7.04	spr1	DNA-protein crosslink removal protease (predicted)	Mutants	4	28.4873	3.44e-08	4.446	19.7733	37.2013	39.7303	2.86e-08	8.83884	22.4065	57.0541	73.7	NA	NA	NA	NA	0.214725	8	0.2	0.1	7.9	8.1	4.45954e-23	8.5	0.2	0.1	8.4	8.6	3.72281e-20	0	0	0	0	0	0	0	0	0	0	0	0
II	4539804	2357533	2361156	P8_D10	SPBC19G7.06	mbx1	MADS-box transcription factor Mbx1	Mutants	6	21.5005	3.57e-282	0.647397	20.2316	22.7694	24.8514	0	0.343895	24.1774	25.5254	16.9	NA	NA	NA	NA	2.54144e-26	14.5	0.4	0.2	14.3	14.6	6.84925e-22	26.5	0.8	0.3	26.2	26.9	1.42092e-15	0	0	0	0	0	0	0	0	0	0	0	0
II	4539804	2380487	2382242	P5_E5	SPBC19G7.16	iws1	transcription elongation factor complex subunit Iws1 (predicted)	Mutants	2	26.06	2.84e-291	0.636958	24.8116	27.3084	29.2785	0	0.618733	28.0658	30.4912	69.7	0.1	0	69.7	69.8	3.04897e-05	48.5	2	0.9	47.6	49.4	0.698072	54.4	1	0.5	53.9	54.8	0.477846	0	0	0	0	0	0	0	0	0	0	0	0
II	4539804	1976161	1982842	P8_D11	SPBC1A4.03c	top2	DNA topoisomerase II	Mutants	2	26.8198	1.41e-159	0.867981	25.1186	28.521	32.355	7.29e-114	2.06808	28.3016	36.4083	69.5	2.5	1.1	68.4	70.6	0.0299133	53.3	0.2	0.1	53.2	53.4	1.53852e-05	58.2	0.2	0.1	58.1	58.3	0.00192839	0	0	0	0	0	0	1	0	0	0	1	0
II	4539804	1755901	1757290	P2_F6	SPBC1D7.01	gim6	prefoldin subunit 1 (predicted)	Mutants	2	32.0244	2.71e-10	3.86651	24.4462	39.6026	39.5746	2.19e-08	8.76301	22.3994	56.7498	70.4	0.1	0.1	70.3	70.4	0.000134886	54.2	0.9	0.4	53.8	54.7	1.49349e-05	60.5	0.5	0.2	60.3	60.8	3.64464e-05	0	0	0	0	0	0	0	0	0	0	0	0
II	4539804	3290696	3294106	P5_E1	SPBC20F10.05	nrl1	RNAi-mediated silencing protein, human NRDE2 ortholog Nrl1	Mutants	5	7.72055	0	0.42381	6.8899	8.5512	10.3233	0	0.323805	9.68867	10.958	28.6	8.1	3.6	25	32.2	0.00779823	29	NA	NA	NA	NA	1.60508e-15	44.3	NA		NA	NA	1.77165e-06	0	0	0	0	0	0	1	0	0	0	0	0
II	4539804	3294063	3295195	P8_D12	SPBC20F10.06	mad2	mitotic spindle checkpoint protein Mad2	Mutants	2	27.8658	0	0.475237	26.9344	28.7973	30.3454	2.43e-194	1.56812	27.2719	33.4189	71	1.2	0.6	70.4	71.5	0.00519278	54.2	2.1	1	53.2	55.1	0.00866164	63.2	0.3	0.2	63	63.3	4.22978e-07	1	0	0	0	0	0	0	0	0	0	0	0
II	4539804	3303292	3304037	P4_F8	SPBC20F10.10	psl1	cyclin pho85 family Psl1 (predicted)	Mutants	2	31.0349	4.72e-15	3.09235	24.974	37.0957	39.1904	2.62e-10	7.72659	24.0466	54.3342	76.9	0.9	0.4	76.5	77.3	0.107958	49.9	0.3	0.1	49.8	50	0.0548571	59.5	0.1	0	59.5	59.5	0.000205057	0	0	0	0	0	0	0	0	0	0	0	0
II	4539804	3883666	3885727	P4_B8	SPBC211.06	gfh1	gamma tubulin complex subunit Gfh1	Mutants	1	34.5683	0.00839	9.48343	15.9811	53.1555	43.4663	0.00183	16.0022	12.1026	74.8299	72.8	NA	NA	NA	NA	0.0377196	60.1	1.5	0.7	59.4	60.8	7.36834e-06	67	0.2	0	67	67.1	1.50046e-09	0	0	0	0	0	0	0	0	0	0	0	0
II	4539804	4027366	4029143	P7_A5	SPBC215.02	bob1	prefoldin subunit 5 (predicted)	Mutants	2	24.2839	3.32e-50	1.59141	21.1648	27.403	33.9953	4.25e-33	3.98362	26.1876	41.8031	66	0.2	0.1	65.9	66	6.38154e-09	56.1	1.1	0.5	55.6	56.6	4.18804e-06	62.8	NA		NA	NA	7.11724e-07	0	0	0	0	0	0	0	0	0	0	0	0
II	4539804	4027314	4029873	P5_C1	SPBC215.03c	csn1	COP9;signalosome complex subunit Csn1	Mutants	3	15.4573	2.97e-92	1.15408	13.1954	17.7193	26.1379	0	0.950921	24.2741	28.0016	71.1	1.2	0.5	70.6	71.7	0.00748655	53.9	NA	NA	NA	NA	3.32126e-06	62.3	0.4	0.1	62.2	62.5	1.57039e-06	0	0	0	0	0	0	0	0	0	0	0	0
II	4539804	4037989	4038940	P2_F7	SPBC215.06c	SPBC215.06c	nucleolar RNA-binding protein, human LYAR homolog, implicated in transcriptional regulation	Mutants	1	34.6836	0.00958	9.65212	15.7658	53.6014	43.5394	0.00212	16.231	11.7272	75.3517	75.5	0.3	0.2	75.3	75.6	0.643921	52.2	2	0.9	51.3	53.1	0.0309759	54.6	3.5	1.6	53	56.2	0.618053	0	0	0	0	0	0	0	0	0	0	0	0
II	4539804	4039174	4041267	P2_F8	SPBC215.07c	pdp2	PWWP domain protein Pdp2 (predicted)	Mutants	1	39.2029	0.188	18.9398	2.08147	76.3243	47.6906	0.0812	28.7092	-8.57844	103.96	78.1	0.2	0	78.1	78.2	0.00531346	52.7	2.8	1.3	51.4	53.9	0.0681059	54.8	1.8	0.8	54	55.6	0.408731	0	0	0	0	0	0	1	0	0	0	0	0
II	4539804	903253	913629	P6_G2	SPBC216.05	rad3	ATR checkpoint kinase Rad3	Mutants	3	5.39319	0	0.337583	4.73154	6.05484	7.8994	0	0.245495	7.41824	8.38056	74.2	0.5	0.2	74	74.4	0.453054	58.2	0.1	0.1	58.1	58.2	3.90163e-10	60.3	0.3	0.1	60.2	60.4	5.31962e-05	0	0	0	0	0	0	1	0	0	0	0	1
II	4539804	907370	914892	P8_H6	SPBC216.06c	swi1	replication fork protection complex subunit Swi1	Mutants	1	34.8943	0.0121	9.96496	15.3633	54.4252	45.4353	0.00347	17.0822	11.9548	78.9158	69.8	0.6	0.2	69.6	70.1	5.8082e-05	56.3	1.7	0.8	55.5	57	0.00040311	61.6	0.1	0	61.6	61.6	5.48266e-06	0	0	0	0	0	0	0	0	0	0	1	0
II	4539804	1662891	1664360	P2_F9	SPBC21B10.05c	pop3	WD repeat protein Pop3	Mutants	2	29.4532	1.2e-08	4.29901	21.0272	37.8791	38.4894	3.19e-09	8.26471	22.2909	54.688	75.4	0.2	0.1	75.3	75.5	0.685034	55.1	1.6	0.7	54.4	55.8	0.000609316	64.4	0.4	0.2	64.2	64.5	6.07768e-08	0	0	0	0	0	0	0	0	0	0	0	0
II	4539804	1648153	1648840	P2_F10	SPBC21B10.13c	yox1	MBF complex corepressor Yox1	Mutants	4	1.30628	0	0.125013	1.06126	1.5513	2.74029	0	0.245425	2.25926	3.22131	85.6	5	2.2	83.4	87.9	0.0531533	34.7	2.6	1.2	33.5	35.8	0.001722	0	NA		NA	NA	1.32699e-21	0	0	0	0	0	0	0	0	0	0	0	0
II	4539804	3799185	3801120	P3_G12	SPBC21C3.02c	dep1	Sds3-like family protein Dep1	Mutants	7	22.0765	1.52e-142	0.920186	20.273	23.88	27.8188	0	0.530283	26.7794	28.8581	51.8	0.1	0.1	51.7	51.8	2.22724e-17	45	3.1	1.4	43.6	46.3	0.235965	50.6	0.1	0.1	50.5	50.6	0.0624413	0	0	0	0	0	0	1	0	0	0	0	0
II	4539804	3824636	3824965	P6_E7	SPBC21C3.16c	spt4	DSIF transcription elongation factor complex subunit Spt4	Mutants	7	33.1912	1.08e-06	5.05147	23.2905	43.0919	39.3777	5.35e-07	9.81793	20.1349	58.6205	58.1	0.1	0.1	58	58.1	2.21558e-14	36.5	2.8	1.3	35.2	37.7	0.00446566	44.6	0.5	0.2	44.4	44.8	3.08614e-06	0	0	0	0	0	0	0	0	0	0	0	0
II	4539804	3831185	3834493	P5_C5	SPBC21C3.20c	git1	C2 domain protein Git1	Mutants	4	32.455	6.01e-08	4.53011	23.5761	41.3338	38.8142	1.76e-07	9.41071	20.3695	57.2588	59.4	0.4	0.2	59.2	59.6	7.06799e-14	26	0.8	0.3	25.7	26.4	2.6934e-15	30.9	1.2	0.5	30.4	31.5	2.65432e-12	0	0	0	0	0	0	0	0	1	0	0	0
II	4539804	2426381	2431722	P2_F11	SPBC21D10.09c	rkr1	RQC complex ubiquitin-protein ligase E3 Rkr1 (predicted)	Mutants	1	32.2889	0.000117	6.44105	19.6646	44.9131	39.4295	1.41e-05	11.385	17.1153	61.7437	82.1	2.4	1.1	81	83.2	0.0111553	43.5	0.2	0.1	43.4	43.7	0.000256281	51.9	1.4	0.6	51.3	52.6	0.410608	0	0	0	0	0	0	0	0	0	0	0	0
II	4539804	2424415	2425584	P8_H7	SPBC21D10.10	bdc1	bromodomain protein Bdc1	Mutants	2	28.4611	1.92e-11	3.6294	21.3476	35.5746	37.3238	6.72e-12	7.09314	23.4215	51.2261	67.2	0.8	0.3	66.9	67.5	3.36169e-07	57.7	1.2	0.6	57.1	58.2	2.41652e-06	61.9	0.1	0.1	61.8	61.9	3.39655e-06	0	0	0	0	0	0	1	0	0	0	0	0
II	4539804	2420263	2422468	P6_C9	SPBC21D10.12	hob1	BAR adaptor protein Hob1	Mutants	2	29.0693	1.38e-46	1.65633	25.8229	32.3156	35.7056	2.51e-28	4.3373	27.2046	44.2065	76.8	0.3	0.1	76.7	77	0.0860245	54.8	NA	NA	NA	NA	4.22748e-07	60	0.9	0.5	59.5	60.4	0.000173563	1	0	0	0	0	0	0	0	0	0	0	0
II	4539804	3839329	3844105	P7_F6	SPBC23E6.02	rrp2	ATP-dependent DNA helicase; ubiquitin-protein ligase E3 (predicted)	Mutants	1	34.6171	0.00877	9.53893	15.9212	53.3131	44.016	0.00206	16.1885	12.2872	75.7448	71.4	0.9	0.4	71	71.7	0.00427468	59.5	2.5	1.1	58.4	60.7	0.00205296	65.1	0.4	0.2	64.9	65.3	2.02698e-08	0	0	0	0	0	0	0	0	0	0	1	1
II	4539804	2120231	2121050	P2_F12	SPBC23G7.11	mag2	DNA-3-methyladenine glycosidase Mag2	Mutants	1	31.9957	0.00357	8.56698	15.2047	48.7867	41.7123	0.000643	14.5827	13.1307	70.2939	74.1	2.3	1	73.1	75.1	0.599457	62.2	3.1	1.4	60.8	63.6	0.00420564	66.2	0.5	0.2	66	66.4	4.11524e-09	0	0	0	0	0	0	0	0	0	0	0	1
II	4539804	2121444	2122817	P3_H1	SPBC23G7.12c	rpt6	19S proteasome base subcomplex ATPase subunit Rpt6	Mutants	1	40.4715	0.256	21.879	-2.41052	83.3536	49.3093	0.126	32.6639	-14.7108	113.329	72.3	1.9	0.8	71.5	73.1	0.115851	45.6	3.6	1.6	44	47.3	0.409495	45.2	0.1	0	45.2	45.3	8.03832e-06	0	0	0	0	0	0	0	0	0	0	0	0
II	4539804	3714945	3717257	P6_C10	SPBC25D12.02c	dnt1	nucleolar protein Dnt1	Mutants	3	1.65527	0	0.152316	1.35674	1.95381	3.53343	0	0.292387	2.96036	4.1065	75.6	0.2	0.1	75.5	75.7	0.561597	52.7	4.6	2.1	50.6	54.7	0.206639	51.2	11.7	5.3	45.9	56.4	0.783536	0	0	0	0	0	0	0	0	0	0	0	0
II	4539804	3274928	3275541	P2_G1	SPBC25H2.05	egd2	nascent polypeptide-associated complex alpha subunit Egd2	Mutants	1	45.7894	0.447	32.2453	-17.4103	108.989	57.7076	0.295	47.4	-35.1948	150.61	67.8	NA	NA	NA	NA	2.91527e-07	46.2	0.9	0.4	45.8	46.6	0.150287	51	1	0.5	50.5	51.4	0.135632	0	0	0	0	0	0	0	0	0	0	0	0
II	4539804	3968299	3970577	P2_G2	SPBC26H8.09c	snf59	SWI;SNF complex subunit Snf59	Mutants	1	43.2524	0.393	28.8175	-13.2288	99.7336	52.9197	0.236	41.9474	-29.2956	135.135	67.4	0.2	0.1	67.3	67.5	1.24993e-07	48.5	2.6	1.2	47.3	49.7	0.73962	56.9	NA		NA	NA	0.0160803	0	0	0	0	0	0	1	0	0	0	0	0
II	4539804	1562326	1563675	P7_C8	SPBC27.02c	ask1	DASH complex subunit Ask1	Mutants	3	16.5153	2.05e-259	0.67591	15.1905	17.84	20.9552	0	0.399414	20.1724	21.7381	68.5	0.2	0.1	68.4	68.6	1.50932e-06	65.1	0.7	0.3	64.8	65.4	2.96858e-14	70.4	NA		NA	NA	2.61194e-11	0	0	0	0	0	0	0	0	0	0	0	0
II	4539804	1345112	1347969	P8_E1	SPBC27B12.11c	pho7	transcription factor Pho7	Mutants	1	34.0799	0.000708	7.34943	19.6753	48.4846	39.0383	8.59e-05	12.6273	14.2892	63.7873	77.3	2.6	1.1	76.2	78.5	0.26963	47.4	0.9	0.4	47	47.8	0.69528	55.1	3.8	1.7	53.4	56.9	0.520001	0	0	0	0	0	0	0	0	0	0	0	0
II	4539804	1836327	1838630	P6_B12	SPBC28E12.02	SPBC28E12.02	RNA-binding protein	Mutants	2	20.9708	1.91e-220	0.734825	19.5306	22.411	25.103	0	0.357246	24.4028	25.8032	71.2	NA	NA	NA	NA	0.000997582	52.7	0.2	0.1	52.6	52.7	7.72331e-05	62.9	0.3	0.1	62.8	63	6.41624e-07	0	0	0	0	0	0	0	0	0	0	0	0
II	4539804	1576159	1577021	P6_G3	SPBC28F2.03	ppi1	cyclophilin family peptidyl-prolyl cis-trans isomerase Cyp2	Mutants	3	14.4214	0	0.599745	13.2459	15.5968	20.8561	0	0.530271	19.8168	21.8954	68.2	0.1	0	68.2	68.3	8.69502e-07	53.9	0.4	0.2	53.7	54.1	3.80632e-06	67.6	0.5	0.2	67.4	67.9	5.58007e-10	0	0	0	0	0	0	0	0	0	0	0	0
II	4539804	1581815	1584320	P2_G3	SPBC28F2.08c	hrd3	Hrd1 ubiquitin ligase complex subunit (predicted)	Mutants	1	42.3341	0.305	24.1699	-5.03809	89.7063	52.9971	0.169	36.3099	-18.169	124.163	71.5	NA	NA	NA	NA	0.00233904	49.6	0.2	0.1	49.5	49.6	0.106605	57.1	0.2	0	57.1	57.2	0.0120154	0	0	0	0	0	0	0	0	0	0	0	0
II	4539804	1586592	1588443	P4_B9	SPBC28F2.10c	ngg1	SAGA complex subunit Ngg1;Ada3	Mutants	3	4.73286	0	0.516009	3.7215	5.74422	11.0576	0	0.594585	9.89227	12.223	76.3	2	0.9	75.4	77.2	0.419235	42.9	1.5	0.6	42.3	43.6	0.00522756	64.3	0.2	0.1	64.2	64.4	7.10154e-08	0	0	0	0	0	0	1	0	0	0	0	0
II	4539804	1589259	1590907	P7_A6	SPBC28F2.11	hmo1	HMG box protein Hmo1	Mutants	1	35.4084	0.0689	13.7622	8.435	62.3818	45.4923	0.023	22.02	2.33387	88.6507	74.9	NA	NA	NA	NA	0.899756	61.2	1.7	0.8	60.4	62	1.55215e-05	69.8	0.6	0.2	69.6	70.1	3.35354e-11	0	0	0	0	0	0	0	0	0	0	0	0
II	4539804	2538128	2540104	P4_D10	SPBC29A10.03c	pcf1	CAF assembly factor (CAF-1) complex large subunit Pcf1	Mutants	2	24.8542	1.38e-28	2.15777	20.625	29.0833	33.2451	3.57e-35	3.85412	25.6912	40.7991	74.8	1.1	0.5	74.3	75.3	0.865106	55.5	3.5	1.5	54	57.1	0.0393877	70.1	0.2	0	70.1	70.2	3.27155e-11	0	0	0	0	0	0	1	0	0	0	0	0
II	4539804	2545502	2547971	P4_G11	SPBC29A10.05	exo1	exonuclease I Exo1	Mutants	2	27.4418	7.23e-107	1.06877	25.3471	29.5366	33.7075	7.05e-62	2.84806	28.1254	39.2896	68.4	0.1	0.1	68.3	68.4	1.13513e-06	61.4	NA	NA	NA	NA	1.94098e-12	71.2	0.2	0.1	71.1	71.2	1.0226e-11	0	0	0	0	0	0	0	0	0	0	1	1
II	4539804	2554177	2557200	P2_G4	SPBC29A10.09c	tri1	triman, ribonuclease involved in priRNA formation Tri1	Mutants	1	35.6981	0.0264	11.2741	13.6013	57.795	44.3753	0.00675	18.4518	8.2103	80.5402	71.7	NA	NA	NA	NA	0.0034195	56.3	0.2	0.1	56.2	56.4	1.61353e-08	58.5	0.2	0.1	58.4	58.6	0.00111685	0	0	0	0	0	0	1	0	0	0	0	0
II	4539804	2568893	2570993	P2_G5	SPBC29A10.14	rec8	meiotic cohesin complex subunit Rec8	Mutants	1	44.0731	0.381	28.1734	-11.1458	99.292	55.3303	0.234	41.7933	-26.5831	137.244	72.1	1.8	0.8	71.3	72.8	0.0778744	56.3	2.9	1.3	55	57.6	0.0142661	59.6	0.6	0.2	59.4	59.9	0.000189025	0	0	0	0	0	0	0	0	0	0	0	0
II	4539804	2042152	2044042	P2_G6	SPBC29A3.03c	gid2	GID complex ubiquitin-protein ligase E3 subunit Gid2;Rmd5 (predicted)	Mutants	2	23.8028	4.31e-19	2.70062	18.5096	29.0959	35.1541	1.82e-20	5.19421	24.9737	45.3346	71.7	0.2	0.1	71.6	71.8	0.00385757	50.3	1	0.5	49.8	50.7	0.0491608	51.5	1.8	0.8	50.7	52.3	0.330826	0	0	0	1	0	0	0	0	0	0	0	0
II	4539804	2046905	2047783	P2_G7	SPBC29A3.05	vps71	Swr1 complex subunit Vps71	Mutants	7	29.2124	1.67e-09	4.05727	21.2603	37.1645	38.0005	4.47e-10	7.83308	22.6479	53.353	31.6	0.2	0	31.6	31.7	1.22782e-23	40.1	0.2	0.1	40	40.2	6.94276e-08	41	0.2	0.2	40.8	41.1	1.00171e-08	0	0	0	0	0	0	1	0	0	0	0	0
II	4539804	2059635	2062413	P2_G8	SPBC29A3.13	pdp1	PWWP domain protein Pdp1	Mutants	2	30.2759	1.09e-29	2.11348	26.1335	34.4182	35.0736	3.92e-24	4.73799	25.7873	44.3599	71.3	0.3	0.2	71.1	71.4	0.0014604	60.4	0.6	0.2	60.2	60.7	1.16165e-11	63.2	0.4	0.2	63	63.3	4.18995e-07	0	0	0	0	0	0	1	0	0	0	0	0
II	4539804	2062472	2066165	P7_B10	SPBC29A3.14c	trt1	telomerase reverse transcriptase 1 protein Trt1	Mutants	2	27.3229	0	0.560824	26.2237	28.4221	30.5482	1.71e-298	1.25805	28.0825	33.0139	72	0.4	0.2	71.8	72.2	0.0081675	54.6	0.4	0.2	54.4	54.8	6.92046e-07	65.1	NA		NA	NA	2.29877e-08	0	0	0	0	0	0	0	0	0	0	0	0
II	4539804	1546194	1549862	P6_E2	SPBC29B5.01	atf1	transcription factor, Atf-CREB family Atf1	Mutants	3	6.4679	0	0.0524353	6.36513	6.57067	6.74366	0	0.0150397	6.71418	6.77314	67.8	NA	NA	NA	NA	3.41321e-07	49.8	NA	NA	NA	NA	0.0603366	46.3	2	0.9	45.4	47.2	0.00321705	0	0	0	0	0	1	1	0	0	0	1	0
II	4539804	2952595	2955495	P2_G9	SPBC2A9.04c	san1	sir antagonist, ubiquitin-protein ligase E3	Mutants	1	33.4687	0.00281	8.35083	17.1014	49.8361	44.3873	0.000808	14.8616	15.2591	73.5155	75.2	0.8	0.4	74.8	75.6	0.8579	46.6	1.8	0.8	45.8	47.5	0.427073	54.2	0.2	0.1	54.1	54.2	0.546287	0	0	0	0	0	0	0	0	0	0	0	0
II	4539804	2958679	2960389	P4_G12	SPBC2A9.07c	hpz1	zf-PARP type zinc finger protein, G1-S transition regulator Hpz1	Mutants	2	30.1898	1.32e-29	2.11676	26.041	34.3386	35.6817	1.25e-22	4.91036	26.0576	45.3058	75.1	0.1	0.1	75	75.1	0.93113	57.8	0.3	0.2	57.6	57.9	6.96557e-10	61.3	NA		NA	NA	8.56927e-06	0	0	0	0	0	0	0	0	0	0	0	0
II	4539804	2976695	2978838	P7_A8	SPBC2D10.06	rep1	MBF transcription factor activator Rep1	Mutants	2	29.0493	8.24e-55	1.51871	26.0727	32.0259	34.8494	1.65e-34	3.89423	27.2168	42.4819	71.4	1.7	0.7	70.7	72.1	0.0324554	53.2	0.1	0	53.2	53.3	1.79141e-05	63.5	0.9	0.4	63.1	64	5.23742e-07	0	0	0	0	0	0	0	0	0	0	0	0
II	4539804	2984507	2985956	P6_D3	SPBC2D10.11c	nap2	histone H2A-H2B chaperone Nap2	Mutants	3	9.10085	0	0.428596	8.26081	9.94088	12.1746	0	0.351344	11.486	12.8632	71.4	0.3	0.2	71.2	71.5	0.00165809	55.7	0.2	0.1	55.6	55.8	5.89045e-08	68.4	NA		NA	NA	2.66251e-10	0	0	0	0	0	0	1	0	0	0	0	0
II	4539804	2986871	2988489	P6_E9	SPBC2D10.12	rhp23	Rad23 homolog Rhp23	Mutants	3	6.86478	0	0.317099	6.24328	7.48628	9.62952	0	0.270132	9.10007	10.159	82.7	0.2	0.1	82.6	82.7	1.14556e-07	57.5	0.1	0.1	57.4	57.5	1.54451e-09	70.7	0.3	0.1	70.6	70.8	1.54913e-11	0	0	0	0	0	0	0	0	0	0	0	1
II	4539804	2988592	2990276	P8_A2	SPBC2D10.13	est1	telomerase regulator Est1	Mutants	2	22.6002	1.18e-111	1.04464	20.5528	24.6477	30.0967	1.38E-322	1.20906	27.7269	32.4664	78.9	3	1.4	77.5	80.2	0.130468	59.2	3.6	1.6	57.6	60.8	0.0158662	65.8	2.2	1	64.8	66.8	0.000110982	0	0	0	0	0	0	0	0	0	0	1	0
II	4539804	2996302	2997147	P1_C4	SPBC2D10.16	mhf1	CENP-S ortholog, FANCM-MHF complex subunit Mhf1	Mutants	5	4.50626	0	0.53979	3.4483	5.56423	10.4472	0	0.962459	8.56079	12.3336	50.3	0.2	0.1	50.2	50.4	3.61424e-18	30	0.2	0	30	30.1	4.17341e-15	48.8	NA		NA	NA	0.00420738	0	0	0	0	0	0	0	0	0	0	1	1
II	4539804	2997081	3001136	P4_B10	SPBC2D10.17	clr1	SHREC complex intermodule linker subunit Clr1	Mutants	3	9.19395	5.61e-159	0.869676	7.48942	10.8985	19.9298	0	0.955968	18.0561	21.8035	67.3	0.8	0.4	66.9	67.6	3.80365e-07	58.3	1.9	0.9	57.4	59.1	0.000360714	62.5	0.4	0.2	62.3	62.7	1.27303e-06	0	0	0	0	0	0	1	0	0	0	0	0
II	4539804	3004091	3008103	P1_C5	SPBC2D10.20	ubc1	ubiquitin conjugating enzyme E2 Ubc1 (predicted)	Mutants	2	28.0472	3.04e-15	3.06998	22.0302	34.0643	35.9329	9.67e-16	6.02768	24.1189	47.747	71.1	0.7	0.3	70.8	71.4	0.0015893	51.4	2.8	1.2	50.2	52.6	0.135953	63.7	1.3	0.5	63.2	64.3	1.99721e-06	0	0	0	0	0	0	0	0	0	0	0	0
II	4539804	1722231	1724450	P5_B4	SPBC2F12.09c	atf21	transcription factor, Atf-CREB family Atf21	Mutants	3	10.9814	9.55e-191	0.791637	9.42979	12.5329	19.3595	0	0.687523	18.012	20.707	70.3	0.2	0.1	70.2	70.3	0.000109405	51	1.1	0.4	50.6	51.5	0.0151801	65.3	NA		NA	NA	1.67494e-08	0	0	0	0	0	0	0	0	0	0	0	0
II	4539804	1712841	1714938	P7_G3	SPBC2F12.12c	cay1	cactin, spliceosome complex subunit	Mutants	5	13.0872	5.34e-125	0.985069	11.1565	15.0179	21.2015	0	0.685813	19.8573	22.5456	73.7	0.1	0.1	73.6	73.7	0.206275	34.6	1.7	0.8	33.8	35.3	1.93726e-05	42.3	0.1	0.1	42.2	42.3	7.02741e-08	0	0	0	0	0	0	0	0	0	0	0	0
II	4539804	1709081	1712119	P8_E2	SPBC2F12.13	klp5	kinesin-8 family plus-end directed microtubule motor Klp5	Mutants	2	28.7014	1.49e-42	1.73878	25.2934	32.1093	36.5112	3.84e-22	4.97039	26.7694	46.253	73.5	1.2	0.6	72.9	74	0.224654	61.2	NA	NA	NA	NA	2.34784e-12	64.9	0.3	0.1	64.8	65	2.88564e-08	0	0	0	0	0	0	0	0	0	0	0	0
II	4539804	3443225	3446388	P3_H2	SPBC2G2.06c	apl1	AP-2 adaptor complex beta subunit Apl1 (predicted)	Mutants	1	30.0262	2.89e-17	2.85885	24.423	35.6295	36.1982	2.19e-15	6.10707	24.2285	48.1678	71.2	0.6	0.3	70.9	71.4	0.00143257	45.8	0.5	0.3	45.5	46	0.055072	45.9	0.6	0.3	45.6	46.1	2.76593e-05	0	0	0	0	0	0	0	0	0	0	0	0
II	4539804	3461272	3463865	P3_D8	SPBC2G2.14	csi1	mitotic centromere-SPB clustering protein Csi1	Mutants	2	18.4018	1.18e-65	1.38011	15.6968	21.1068	30.6958	1.18e-115	2.05135	26.6753	34.7164	65.1	1.2	0.5	64.6	65.7	1.01833e-06	66.1	0.9	0.4	65.7	66.4	1.82355e-13	71.7	0.4	0.2	71.5	71.9	4.30526e-12	0	0	0	0	0	0	0	0	0	0	0	0
II	4539804	1309072	1311834	P3_H3	SPBC30B4.04c	sol1	SWI;SNF complex subunit Sol1	Mutants	1	33.6877	1.4e-05	5.69159	22.5324	44.843	41.6104	3.46e-05	11.9586	18.1719	65.0488	70.6	1.1	0.5	70.1	71.1	0.00244026	40.7	0.6	0.3	40.4	41	4.30618e-07	43.3	0.1	0.1	43.2	43.3	3.45684e-07	0	0	0	0	0	0	1	0	0	0	0	0
II	4539804	3090859	3091603	P5_G1	SPBC30D10.04	swi3	replication fork protection complex subunit Swi3	Mutants	4	17.4693	8.11e-76	1.27922	14.962	19.9765	28.7473	2.21e-245	1.39094	26.0211	31.4735	71.4	0.2	0	71.4	71.5	0.00194982	23.8	0.1	0	23.8	23.8	7.30694e-18	16.9	2.7	1.2	15.7	18.1	2.12132e-06	0	0	0	0	0	0	0	0	0	0	1	0
II	4539804	3622580	3628658	P5_A1	SPBC317.01	mbx2	MADS-box transcription factor Pvg4	Mutants	3	11.6084	6.8e-168	0.845499	9.95121	13.2655	19.4675	0	0.59663	18.2981	20.6368	68.4	1.5	0.7	67.7	69	0.000596068	48.1	0.5	0.2	47.9	48.3	0.849381	63	0.6	0.2	62.8	63.3	5.254e-07	0	0	0	0	1	0	0	0	0	0	0	0
II	4539804	3762705	3764439	P2_G10	SPBC31F10.07	lsb5	actin cortical patch component Lsb5 (predicted)	Mutants	1	36.3331	0.0385	12.0987	12.62	60.0461	45.8892	0.0115	19.7977	7.08649	84.692	73.9	NA	NA	NA	NA	0.312841	54.8	2.1	0.9	53.9	55.7	0.00499307	58.4	0.5	0.2	58.2	58.6	0.00151204	1	0	0	0	0	0	0	0	0	0	0	0
II	4539804	3774138	3777499	P8_E3	SPBC31F10.13c	hip1	histone H3.3 H4 chaperone, hira family Hip1	Mutants	2	25.3469	4.81e-196	0.780544	23.8171	26.8767	30.5405	0	1.14785	28.2908	32.7903	72.2	0.2	0.1	72.1	72.3	0.0115603	61.3	0.4	0.1	61.2	61.5	1.12853e-12	64	0.4	0.2	63.8	64.2	1.0739e-07	0	0	0	0	0	0	1	0	0	0	0	0
II	4539804	3777660	3783478	P6_A1	SPBC31F10.14c	hip3	HIRA interacting protein Hip3	Mutants	2	18.8826	4.5e-75	1.28588	16.3624	21.4029	25.5521	0	0.672828	24.2333	26.8708	78.5	1.6	0.8	77.7	79.2	0.034709	59.4	0.1	0	59.4	59.5	4.09105e-11	60	0.1	0.1	59.9	60	8.94718e-05	0	0	0	0	0	0	1	0	0	0	0	0
II	4539804	2795240	2797769	P7_A9	SPBC32F12.07c	SPBC32F12.07c	membrane associated ubiquitin-protein ligase E3, MARCH family (predicted)	Mutants	2	26.7449	2.12e-134	0.948685	24.8855	28.6043	33.0085	1.43e-88	2.35792	28.387	37.6299	70	1.7	0.8	69.2	70.7	0.007766	58.9	4.8	2.2	56.7	61	0.0439905	71	0.2	0.1	70.9	71	1.29714e-11	0	0	0	0	0	0	0	0	0	0	0	0
II	4539804	2797652	2798808	P1_C6	SPBC32F12.08c	duo1	DASH complex subunit Duo1	Mutants	3	8.6544	5.97e-121	1.00207	6.69039	10.6184	16.8309	0	0.82639	15.2112	18.4506	66.6	0.2	0.1	66.5	66.7	2.38358e-08	59.7	0.7	0.3	59.4	60	5.18874e-11	67.6	NA		NA	NA	8.20363e-10	0	0	0	0	0	0	0	0	0	0	0	0
II	4539804	1461719	1463083	P2_G11	SPBC32H8.06	mug93	TPR repeat protein, meiotically spliced	Mutants	1	33.5821	0.00242	8.22327	17.4648	49.6994	40.8542	0.000369	13.9613	13.4907	68.2178	74.3	1.3	0.6	73.7	74.8	0.571075	51.2	0.5	0.2	51	51.4	0.00336315	53.8	1	0.4	53.4	54.2	0.734961	0	0	0	0	0	0	0	0	0	0	0	0
II	4539804	1473125	1475285	P2_G12	SPBC32H8.11	mei4	meiotic forkhead transcription factor Mei4	Mutants	1	33.0423	0.000802	7.42648	18.4867	47.5979	40.8859	0.000119	12.8941	15.6138	66.1579	74.9	1.6	0.7	74.2	75.6	0.931364	50.3	8	3.6	46.7	53.8	0.657219	54.4	6.2	2.7	51.7	57.2	0.788009	0	0	0	0	0	0	0	0	0	0	1	0
II	4539804	2733136	2736084	P7_A10	SPBC336.01	fbh1	DNA helicase I, ubiquitin ligase F-box adaptor Fbh1	Mutants	7	14.8371	3.47e-95	1.13535	12.6119	17.0623	23.9325	0	0.622385	22.7126	25.1523	19.4	19.4	8.7	10.7	28	0.0372268	43.8	3.2	1.4	42.4	45.3	0.143622	54.6	0.3	0.2	54.4	54.7	0.371146	0	0	0	0	0	0	0	0	0	0	1	1
II	4539804	2745480	2748552	P7_E2	SPBC336.05c	hen1	small RNA 2'-O-methyltransferase Hen1 (predicted)	Mutants	2	28.018	1.36e-62	1.41538	25.2439	30.7921	35.478	2.59e-32	4.036	27.5676	43.3884	76.9	0.4	0.2	76.7	77.1	0.0831086	59.1	1.2	0.5	58.6	59.6	2.09617e-07	67.7	0.5	0.2	67.5	68	4.8032e-10	0	0	0	0	0	0	1	0	0	0	0	0
II	4539804	2748489	2750034	P8_H8	SPBC336.06c	rnh1	ribonuclease H Rnh1 (predicted)	Mutants	1	40.8142	0.216	20.1115	1.39646	80.232	51.796	0.108	31.0848	-9.12907	112.721	74	0.5	0.2	73.8	74.3	0.366629	53.2	3.2	1.4	51.8	54.7	0.0789042	56.9	0.1	0.1	56.8	56.9	0.0177091	0	0	0	0	0	0	0	0	0	0	0	0
II	4539804	1044271	1046642	P6_F2	SPBC337.08c	ubi4	protein modifier, ubiquitin	Mutants	5	4.47413	0	0.615985	3.26682	5.68144	6.68949	0	0.240488	6.21815	7.16084	64.3	0.1	0.1	64.2	64.3	2.58014e-10	30	1.1	0.5	29.5	30.5	1.16288e-10	38.5	1.6	0.7	37.8	39.1	1.88804e-07	0	0	0	0	0	0	0	0	0	0	0	0
II	4539804	4210933	4213577	P2_H1	SPBC342.05	crb2	DNA repair protein Rad9 homolog Crb2	Mutants	1	36.4247	0.056	13.1006	10.7481	62.1013	44.2415	0.016	20.7725	3.52819	84.9549	70.1	0.2	0	70.1	70.2	7.83597e-05	55.9	1	0.4	55.5	56.4	1.99121e-06	59.3	0.5	0.3	59	59.5	0.000351146	0	0	0	0	0	0	0	0	0	0	1	1
II	4539804	4213486	4214782	P2_H2	SPBC342.06c	rtt109	RTT109 family histone lysine acetyltransferase	Mutants	1	38.2347	0.0945	14.9645	8.90481	67.5646	49.3043	0.0384	24.1932	1.88651	96.7221	66.2	1.2	0.5	65.7	66.8	7.40704e-06	42.2	1.9	0.9	41.3	43.1	0.00872215	48.9	1.4	0.6	48.3	49.5	0.0137738	0	0	0	0	0	0	1	0	0	0	0	0
II	4539804	548382	550229	P7_A11	SPBC354.03	swd3	WD repeat protein Swd3	Mutants	5	13.0822	5.49e-144	0.915404	11.2881	14.8764	21.5635	0	0.634862	20.3192	22.8078	60.6	1.1	0.5	60.1	61.1	3.23045e-09	40.1	1.3	0.6	39.5	40.7	4.3226e-05	48.8	0.8	0.4	48.4	49.1	0.00495747	0	0	0	0	0	0	1	0	0	0	0	0
II	4539804	551130	555362	P3_H4	SPBC354.05c	sre2	membrane-tethered transcription factor Sre2	Mutants	3	4.41525	0	0.504271	3.4269	5.4036	8.62774	0	0.498449	7.6508	9.60468	59.5	0.5	0.2	59.3	59.8	9.78397e-14	49.5	NA	NA	NA	NA	0.123765	78.4	NA		NA	NA	1.24337e-14	0	0	0	0	0	0	0	0	0	0	0	0
II	4539804	570905	574320	P3_D10	SPBC354.10	def1	RNAPII degradation factor Def1 (predicted)	Mutants	1	34.8547	0.0116	9.90744	15.4365	54.273	43.674	0.00262	16.5819	11.174	76.1739	76.5	1.9	0.8	75.7	77.3	0.34885	45.5	2.9	1.2	44.3	46.8	0.298275	52	0.3	0.2	51.8	52.1	0.358334	0	0	0	0	0	0	0	0	0	0	0	1
II	4539804	2506815	2510260	P1_C7	SPBC365.06	pmt3	ubiquitin-like protein modifier SUMO	Mutants	5	7.32868	0	0.557715	6.23558	8.42178	11.1817	0	0.6494	9.9089	12.4545	64.6	NA	NA	NA	NA	4.62913e-10	36.2	0.9	0.4	35.8	36.6	3.25034e-09	51.5	1.6	0.7	50.8	52.2	0.293598	0	0	0	0	0	0	1	0	0	0	0	0
II	4539804	2387070	2389366	P6_A8	SPBC36B7.03	sec63	ER protein translocation subcomplex subunit Sec63 (predicted)	Mutants	2	24.8817	2.5e-89	1.17371	22.5812	27.1821	32.2374	2.47e-75	2.56708	27.206	37.2688	70.4	0.1	0	70.4	70.4	0.000150726	57.3	0.3	0.1	57.2	57.4	1.80649e-09	63.8	0.1	0	63.8	63.9	1.46439e-07	0	0	0	0	0	0	0	0	0	0	0	0
II	4539804	2390937	2392223	P7_C9	SPBC36B7.05c	pib1	endosomal and vacuolar ubiquitin-protein ligase E3;phosphatidylinositol(3)-phosphate binding protein Pib1	Mutants	2	21.3028	1.5e-225	0.726227	19.8795	22.7262	25.5928	0	0.344707	24.9172	26.2684	71.5	1.7	0.7	70.8	72.3	0.0375134	53.8	1.5	0.6	53.2	54.5	0.00116967	69.7	0.1	0.1	69.6	69.7	5.94472e-11	0	0	0	0	0	0	0	0	0	0	0	0
II	4539804	2393472	2395636	P2_H4	SPBC36B7.08c	ccp1	histone chaperone, CENP-A nucleosome disassembly Ccp1	Mutants	1	31.6735	6.43e-05	6.20112	19.5195	43.8275	40.7369	1.78e-05	11.5282	18.1419	63.3318	70.1	0.5	0.2	69.9	70.3	0.000103801	46.1	5.2	2.3	43.8	48.4	0.62821	45	NA		NA	NA	5.33732e-06	0	0	0	0	0	0	1	0	0	0	0	0
II	4539804	3393904	3396524	P6_F4	SPBC3B8.02	php5	CCAAT-binding factor complex subunit Php5	Mutants	3	6.44663	0	0.345722	5.76903	7.12424	9.47935	0	0.321749	8.84873	10.11	82.1	0.2	0.1	82	82.2	4.04516e-07	65.7	5.2	2.3	63.4	68	0.0185944	69.8	0.3	0.2	69.6	69.9	4.61653e-11	0	0	0	0	0	0	1	0	0	0	0	0
II	4539804	1274839	1277059	P4_F9	SPBC3D6.04c	mad1	mitotic spindle checkpoint protein Mad1	Mutants	2	29.2233	8.14e-08	4.57766	20.2512	38.1953	39.5441	3.6e-08	8.90514	22.0903	56.9978	68.8	0.7	0.3	68.5	69.1	7.01451e-06	50	3.4	1.5	48.5	51.5	0.3885	64.8	NA		NA	NA	3.69986e-08	0	0	0	0	0	0	0	0	0	0	0	0
II	4539804	1285965	1287121	P1_C8	SPBC3D6.09	dpb4	DNA polymerase epsilon subunit Dpb4	Mutants	2	22.1678	6.88e-128	0.973445	20.2599	24.0757	28.859	0	0.809063	27.2733	30.4447	74	0.5	0.2	73.8	74.2	0.352959	52.8	NA	NA	NA	NA	5.06766e-05	60.1	0.2	0.1	60	60.2	7.09475e-05	0	0	0	0	0	0	1	0	0	0	0	0
II	4539804	1287406	1290094	P7_A12	SPBC3D6.10	apn2	AP-endonuclease Apn2	Mutants	2	29.3317	4.53e-47	1.64721	26.1032	32.5601	34.4267	2.32e-29	4.25286	26.0912	42.7621	83.1	0.1	0	83.1	83.1	4.40301e-08	55.3	0.4	0.1	55.2	55.5	1.28034e-07	67	2.4	1.1	65.9	68	0.000145073	0	0	0	0	0	0	0	0	0	0	0	1
II	4539804	1293360	1296034	P7_B11	SPBC3D6.13c	pdi3	ER associated protein disulfide isomerase Pdi3	Mutants	2	24.9703	3.83e-195	0.782397	23.4369	26.5038	30.0119	0	0.951251	28.1475	31.8764	67.2	0.6	0.3	66.9	67.5	1.66755e-07	55.6	0.1	0.1	55.5	55.7	7.04668e-08	69.5	0.1	0	69.5	69.6	7.09162e-11	0	0	0	0	0	0	0	0	0	0	0	0
II	4539804	2660139	2660992	P7_G2	SPBC3E7.02c	hsp16	heat shock protein Hsp16	Mutants	2	23.4216	3.08e-113	1.03701	21.3891	25.4541	30.2976	4.62e-185	1.60816	27.1457	33.4495	70.7	1.2	0.5	70.2	71.3	0.00390299	62.3	1.1	0.5	61.8	62.8	3.38877e-09	72.4	0.4	0.2	72.2	72.5	2.11041e-12	0	0	0	0	0	0	0	0	0	0	0	0
II	4539804	2672990	2676799	P3_D11	SPBC3E7.08c	rad13	DNA repair nuclease Rad13	Mutants	1	32.2791	3.56e-14	3.20156	26.0042	38.5541	41.5587	7.39e-10	7.93725	26.002	57.1154	71.1	0.3	0.1	71	71.3	0.000951435	50.3	1.6	0.7	49.6	51.1	0.108576	58.3	0.2	0.1	58.2	58.4	0.00158627	0	0	0	0	0	0	0	0	0	0	0	1
II	4539804	2676552	2678723	P3_H5	SPBC3E7.09	SPBC3E7.09	Sad1-UNC-like protein involved protein folding in the ER (predicted)	Mutants	2	23.3486	4.46e-196	0.780477	21.8189	24.8783	27.4547	0	0.344628	26.7792	28.1301	67.1	2	0.9	66.2	68	0.00210964	49.8	11	4.9	44.9	54.7	0.789902	63	1	0.5	62.5	63.5	1.8157e-06	0	0	0	0	0	0	0	0	0	0	0	0
II	4539804	2680226	2681786	P3_H6	SPBC3E7.11c	SPBC3E7.11c	DNAJ domain protein Caj1;Djp1-type (predicted)	Mutants	1	24.5399	2.55e-130	0.963979	22.6505	26.4292	31.7129	9.45e-157	1.75208	28.2789	35.1469	70.4	1.3	0.6	69.8	70.9	0.00280796	42.2	0.2	0.1	42.1	42.3	8.72635e-06	48.4	0.6	0.2	48.2	48.7	0.00252445	0	0	0	0	0	0	0	0	0	0	0	0
II	4539804	1859004	1861332	P2_H5	SPBC3H7.13	far10	SIP;FAR complex FHA domain subunit Far10;Csc1	Mutants	1	25.3176	6.7e-230	0.719137	23.9081	26.727	29.514	0	0.736232	28.071	30.957	69.7	1.7	0.7	69	70.5	0.00612967	44.7	1.5	0.6	44.1	45.4	0.0404175	45.2	0.7	0.3	44.9	45.5	1.06923e-05	0	0	0	0	0	0	0	0	0	0	0	0
II	4539804	1854673	1856882	P8_H9	SPBC3H7.15	hhp1	serine;threonine protein kinase Hhp1	Mutants	2	22.8465	1.57e-122	0.995329	20.8957	24.7973	25.8462	0	0.444242	24.9755	26.7169	77.9	0.7	0.3	77.6	78.2	0.0137457	47.8	0.6	0.3	47.5	48.1	0.92555	56.3	0.3	0.1	56.2	56.4	0.0450034	0	0	0	0	0	0	0	0	0	0	1	1
II	4539804	1194337	1195711	P2_H6	SPBC4.05	mlo2	ubiquitin protein ligase E3 component human N-recognin 7 homolog Mlo2	Mutants	1	44.2288	0.45	32.4433	-19.3589	107.816	53.8537	0.287	46.5852	-37.4515	145.159	73.1	0.2	0.1	73	73.2	0.0746169	50.3	0.3	0.2	50.1	50.4	0.0264953	52	0.7	0.3	51.7	52.3	0.377716	0	0	0	0	0	0	0	0	0	0	0	0
II	4539804	3150474	3152864	P5_A2	SPBC405.06	xdj1	DNAJ protein Xdj1 (predicted)	Mutants	3	12.4921	5.04e-207	0.758952	11.0046	13.9796	19.8793	0	0.590044	18.7228	21.0358	70.6	0.3	0.1	70.5	70.7	0.000278417	54.3	3	1.4	52.9	55.6	0.0384984	64.3	NA		NA	NA	7.63689e-08	0	0	0	0	0	0	0	0	0	0	0	0
II	4539804	1137901	1139030	P7_F4	SPBC409.03	swi5	Swi5 protein	Mutants	1	47.4542	0.504	36.506	-24.0963	119.005	59.9625	0.353	53.2223	-44.3512	164.276	77.2	0.2	0.1	77.1	77.3	0.0455477	49.3	1.3	0.6	48.7	49.9	0.279304	61.6	0.2	0.1	61.5	61.7	5.04837e-06	0	0	0	0	0	0	0	0	0	0	1	1
II	4539804	451027	453062	P5_F8	SPBC428.06c	rxt2	histone deacetylase complex subunit Rxt2	Mutants	3	5.63868	0	0.332648	4.9867	6.29065	8.33334	0	0.261135	7.82152	8.84515	56.6	NA	NA	NA	NA	4.14834e-15	42.7	NA	NA	NA	NA	3.36777e-05	58.1	0.9	0.4	57.7	58.5	0.00362425	0	0	0	0	0	0	1	0	0	0	0	0
II	4539804	467841	468829	P6_A7	SPBC428.12c	SPBC428.12c	peptidyl-prolyl cis-trans isomerase E (predicted)	Mutants	1	36.0357	0.0909	14.8003	7.02766	65.0438	46.3655	0.0313	23.2575	0.781746	91.9493	70.5	0.1	0	70.5	70.5	0.00019459	56.1	1.7	0.8	55.3	56.8	0.000396482	64	0.2	0.1	63.9	64.1	1.09377e-07	0	0	0	0	0	0	0	0	0	0	0	0
II	4539804	474574	476783	P4_B12	SPBC428.17c	wpl1	cohesin loading;unloading factor (WAPL) Wpl1	Mutants	1	36.1086	0.0415	12.2825	12.0354	60.1817	44.1807	0.0112	19.7109	5.54797	82.8133	71.8	0.8	0.4	71.4	72.1	0.00794951	51.4	1.6	0.7	50.7	52.1	0.0315578	55.2	0.5	0.2	55	55.4	0.200389	0	0	0	0	0	0	0	0	0	0	0	0
II	4539804	3416010	3418693	P5_E11	SPBC4B4.03	rsc1	RSC complex subunit Rsc1	Mutants	3	8.96302	0	0.46338	8.05481	9.87123	13.2247	0	0.328363	12.5811	13.8682	70.2	0.7	0.3	69.9	70.5	0.000195688	57.4	0.3	0.1	57.3	57.6	1.42218e-09	74.9	0.4	0.2	74.7	75	1.61567e-13	0	0	0	0	0	0	1	0	0	0	0	0
II	4539804	2718967	2720391	P8_E4	SPBC4F6.15c	swi10	DNA repair endonuclease non-catalytic subunit Swi10	Mutants	2	28.2234	3.02e-16	2.95979	22.4223	34.0245	35.5343	1.06e-16	5.82693	24.1137	46.9549	72.9	0.7	0.3	72.6	73.2	0.0687284	55.9	0.9	0.4	55.5	56.3	7.96015e-07	60.9	0.1	0.1	60.8	60.9	1.88299e-05	0	0	0	0	0	0	0	0	0	0	1	1
II	4539804	2720540	2722662	P7_F9	SPBC4F6.16c	ero11	ER oxidoreductin Ero1a	Mutants	3	3.80033	0	0.367013	3.081	4.51966	7.98218	0	0.398792	7.20056	8.7638	67.5	1.1	0.5	67	68	9.90615e-06	61.5	0.5	0.2	61.3	61.7	9.68787e-13	65.5	0.3	0.1	65.4	65.6	1.21494e-08	0	0	0	0	0	0	0	0	0	0	0	0
II	4539804	790664	792183	P5_B5	SPBC530.03c	bag102	BAG family molecular chaperone regulator Bag102	Mutants	1	39.3977	0.133	16.6323	6.79904	71.9964	47.8859	0.0811	28.6974	-8.35997	104.132	68.3	1.5	0.7	67.6	68.9	0.000459676	49.5	3.3	1.5	48	50.9	0.500736	52.1	1.9	0.9	51.2	52.9	0.506732	0	0	0	0	0	0	0	0	0	0	0	0
II	4539804	796255	798994	P8_E5	SPBC530.05	prt1	transcription factor (predicted)	Mutants	2	25.9017	1.09e-61	1.42636	23.1061	28.6973	33.7647	2.66e-39	3.62962	26.6507	40.8786	69.4	0.3	0.2	69.2	69.5	1.31607e-05	57.7	0.4	0.2	57.5	57.9	7.71114e-10	60.4	0.1	0.1	60.3	60.4	4.53593e-05	0	0	0	0	0	0	0	0	0	0	0	0
II	4539804	806064	809444	P3_H7	SPBC530.08	SPBC530.08	membrane-tethered transcription factor (predicted)	Mutants	2	28.3996	5.72e-14	3.22882	22.0712	34.728	36.2023	1.77e-14	6.32489	23.8057	48.5988	73.5	1.1	0.4	73.1	74	0.235485	51.4	2	0.9	50.5	52.3	0.0655835	52.8	1.3	0.6	52.2	53.4	0.758091	0	0	0	0	0	0	0	0	0	0	0	0
II	4539804	814378	819357	P6_A2	SPBC530.11c	SPBC530.11c	transcription factor, zf-fungal binuclear cluster type (predicted)	Mutants	3	3.48685	0	0.278707	2.94059	4.0331	7.4597	0	0.472251	6.53411	8.3853	70.1	0.2	0	70.1	70.2	8.05627e-05	49	0.1	0	49	49.1	0.259319	69.6	0.2	0.1	69.5	69.7	5.99172e-11	0	0	0	0	0	0	0	0	0	0	0	0
II	4539804	824805	827995	P4_C1	SPBC530.14c	dsk1	SR protein-specific kinase Dsk1	Mutants	5	9.8259	9.75e-278	0.652673	8.54668	11.1051	17.1056	0	0.620664	15.8892	18.3221	60.3	1.2	0.5	59.8	60.8	3.95556e-09	28.6	1.2	0.5	28.1	29.1	1.14156e-10	34.3	1.2	0.5	33.8	34.8	8.14593e-11	0	0	0	0	0	0	0	0	0	0	0	0
II	4539804	4300746	4302738	P2_H7	SPBC543.02c	SPBC543.02c	TPR domain protein, DNAJC7 family	Mutants	1	35.6944	0.0328	11.7319	12.7002	58.6886	43.3549	0.00811	18.8852	6.34066	80.3691	75	0.7	0.3	74.7	75.3	0.994706	50.2	1.2	0.6	49.6	50.7	0.0813048	43.3	0.2	0.1	43.2	43.4	3.39448e-07	0	0	0	0	0	0	0	0	0	0	0	0
II	4539804	4303023	4305467	P4_C2	SPBC543.03c	pku80	Ku domain protein Pku80	Mutants	2	30.0304	8.85e-07	5.00972	20.2116	39.8493	40.0088	2.7e-07	9.56163	21.2683	58.7492	72.2	2.3	1.1	71.1	73.2	0.156276	50.6	2.3	1	49.6	51.6	0.163335	58.2	0.4	0.1	58.1	58.4	0.00196844	0	0	0	0	0	0	0	0	0	0	1	1
II	4539804	4121444	4122628	P2_H8	SPBC56F2.03	arp10	dynactin complex actin-like protein Arp10 (predicted)	Mutants	1	37.2462	0.0953	14.9981	7.8504	66.6421	45.004	0.0317	23.3116	-0.685956	90.694	72.5	0.2	0.1	72.4	72.6	0.0218266	51.5	0.3	0.2	51.3	51.6	0.00154919	56.9	0.4	0.2	56.7	57.1	0.0187041	0	0	0	0	0	0	0	0	0	0	0	0
II	4539804	4109970	4112903	P7_D3	SPBC56F2.05c	SPBC56F2.05c	transcription factor (predicted)	Mutants	3	15.6391	3.33e-115	1.02776	13.6247	17.6535	24.6776	0	0.679833	23.3451	26.01	87	0.4	0.2	86.8	87.1	2.17226e-11	63.4	1	0.4	63	63.8	6.66442e-11	66.7	0.1	0.1	66.6	66.7	2.56643e-09	0	0	0	0	0	0	0	0	0	0	0	0
II	4539804	780599	782579	P6_D7	SPBC577.15c	sim3	NASP family CENP-A chaperone	Mutants	3	4.83292	3.5e-90	1.16788	2.54392	7.12191	7.15922	0	0.331007	6.51046	7.80798	63.8	0.4	0.2	63.6	64	8.4703e-11	46.8	NA	NA	NA	NA	0.306694	45	NA		NA	NA	5.29398e-06	0	0	0	0	0	0	1	0	0	0	0	0
II	4539804	423269	425446	P6_C11	SPBC582.04c	dsh1	RNAi protein, Dsh1	Mutants	3	2.42538	0	0.252074	1.93132	2.91944	5.58912	0	0.485352	4.63785	6.54039	72.4	0.1	0	72.4	72.5	0.0178954	53.4	NA	NA	NA	NA	1.2576e-05	56.7	NA		NA	NA	0.0234891	0	0	0	0	0	0	1	0	0	0	0	0
II	4539804	426160	429013	P6_B11	SPBC582.05c	brc1	BRCT domain protein Brc1	Mutants	2	20.016	1.56e-105	1.07579	17.9075	22.1246	24.6461	0	0.530115	23.6071	25.6851	76.3	0.3	0.1	76.2	76.4	0.22626	62.3	1	0.4	61.9	62.7	1.06514e-10	66	NA		NA	NA	6.35613e-09	0	0	0	0	0	0	0	0	0	0	0	1
II	4539804	429183	430166	P7_G1	SPBC582.06c	mcp6	horsetail movement protein Hrs1;Mcp6	Mutants	1	40.898	0.248	21.5287	-1.29746	83.0935	50.6932	0.124	32.5159	-13.0369	114.423	72.2	0.9	0.4	71.8	72.6	0.0236872	50	6.3	2.8	47.2	52.8	0.619936	55.8	0.4	0.2	55.6	56	0.0943826	0	0	0	0	0	0	0	0	0	0	0	0
II	4539804	436090	439017	P3_H8	SPBC582.10c	SPBC582.10c	ATP-dependent DNA helicase Rhp16b (predicted)	Mutants	1	30.8861	2.86e-18	2.76854	25.4598	36.3123	37.249	2.41e-14	6.35901	24.7856	49.7124	69.5	0.2	0.1	69.4	69.6	1.74427e-05	40.8	0.9	0.4	40.4	41.2	2.86427e-06	41.5	1.2	0.6	40.9	42	1.81928e-07	0	0	0	0	0	0	0	0	0	0	0	1
II	4539804	3169409	3171345	P5_F10	SPBC609.05	pob3	histone H2A-H2B chaperone, FACT complex subunit Pob3	Mutants	2	26.4063	9.38e-111	1.04905	24.3502	28.4624	33.6801	6.9e-66	2.75501	28.2804	39.0798	72.6	0.1	0	72.6	72.7	0.0283871	59.2	NA	NA	NA	NA	6.29317e-11	59.9	0.1	0.1	59.8	59.9	0.000103275	0	0	0	0	0	0	1	0	0	0	0	0
II	4539804	950715	952292	P2_H9	SPBC646.13	sds23	PP2A-type phosphatase inhibitor Sds23;Moc1	Mutants	1	31.1472	9.92e-14	3.26137	24.7551	37.5394	39.5744	2.84e-09	8.23782	23.4286	55.7202	79.6	0.6	0.3	79.3	79.8	0.000247029	46.8	0.1	0.1	46.7	46.8	0.285131	50.3	0.1	0.1	50.2	50.3	0.041241	0	0	0	0	0	0	0	0	1	0	0	0
II	4539804	536652	538069	P4_C3	SPBC649.03	rhp14	XP-A family homolog Rhp14	Mutants	3	12.7321	3.96e-91	1.16151	10.4556	15.0086	25.2817	0	1.19372	22.9421	27.6214	71	0.8	0.4	70.6	71.3	0.00135617	62.5	0.2	0.1	62.4	62.5	3.11772e-13	73.6	0.1	0	73.6	73.7	8.45688e-13	0	0	0	0	0	0	0	0	0	0	0	1
II	4539804	1259189	1260810	P7_D7	SPBC651.11c	apm3	AP-3 adaptor complex subunit Apm3 (predicted)	Mutants	2	23.5217	1.63e-231	0.716559	22.1172	24.9261	26.2599	0	0.31241	25.6476	26.8722	71.3	1.5	0.7	70.6	72	0.0215416	49.2	0.5	0.2	49	49.5	0.200213	66.7	0.5	0.2	66.5	66.9	1.91675e-09	0	0	0	0	0	0	0	0	0	0	0	0
II	4539804	215127	216901	P7_F1	SPBC660.11	tcg1	single-stranded telomeric binding protein Tgc1	Mutants	2	32.6143	0.000617	7.26718	18.3709	46.8577	35.6985	2.84e-05	11.8244	12.5231	58.8738	77.2	1.1	0.5	76.7	77.7	0.0806347	57.5	7.4	3.3	54.2	60.8	0.146264	63.8	1.7	0.8	63	64.6	3.39107e-05	0	0	0	0	0	0	0	0	0	0	0	0
II	4539804	2772768	2774447	P5_G2	SPBC685.02	exo5	mitochondrial single stranded DNA specific 5'-3' exodeoxyribonuclease Exo5 (predicted)	Mutants	3	6.94856	6.05e-260	0.675202	5.62519	8.27194	11.4469	0	0.414853	10.6338	12.26	70.7	0.2	0.1	70.6	70.8	0.000302911	68.4	NA	NA	NA	NA	2.68284e-16	82.6	NA		NA	NA	4.65883e-16	0	0	0	0	0	0	0	0	0	0	0	0
II	4539804	2632699	2635971	P6_E1	SPBC6B1.04	mde4	microtubule-site clamp monopolin complex subunit Mde4	Mutants	3	1.36257	0	0.132342	1.10319	1.62196	2.92245	0	0.261753	2.40942	3.43547	69.8	0.2	0	69.8	69.9	3.79188e-05	55.8	0.7	0.3	55.5	56.1	1.87791e-07	28.5	1	0.4	28.1	29	4.2533e-14	0	0	0	0	0	0	0	0	0	0	0	0
II	4539804	877402	882319	P8_E8	SPBC713.06	adl1	DNA ligase (predicted)	Mutants	2	28.8266	4.64e-141	0.925193	27.0133	30.64	31.6427	1.07e-76	2.54299	26.6585	36.6269	73.7	1.9	0.8	72.9	74.6	0.418362	57.6	1.2	0.5	57.1	58.1	1.17088e-06	64.3	0.1	0	64.3	64.3	7.59178e-08	0	0	0	0	0	0	0	0	0	0	0	1
II	4539804	1224943	1227026	P6_D6	SPBC725.11c	php2	CCAAT-binding factor complex subunit Php2	Mutants	2	31.929	2.23e-10	3.84759	24.3879	39.4702	39.9186	5.03e-08	9.00571	22.2677	57.5695	79.2	0.2	0.1	79.1	79.3	0.000403688	60.1	NA	NA	NA	NA	1.48874e-11	62.7	0.5	0.2	62.5	62.9	9.11727e-07	0	0	0	1	0	0	0	0	0	0	0	0
II	4539804	1227762	1228307	P7_F5	SPBC725.12	nbl1	Borealin homolog Nbl1	Mutants	3	3.89182	1.06e-172	0.833268	2.25864	5.525	13.178	0	0.625781	11.9515	14.4045	72.1	NA	NA	NA	NA	0.00947203	54	0.8	0.3	53.7	54.4	9.44131e-06	58.5	0.3	0.1	58.4	58.7	0.00114101	0	0	0	0	0	0	0	0	0	0	0	0
II	4539804	3173165	3175376	P6_G4	SPBC776.02c	dis2	serine;threonine protein phosphatase PP1, Dis2	Mutants	3	12.5641	2.25e-100	1.10429	10.3998	14.7285	20.3534	0	0.806725	18.7723	21.9346	78	1.7	0.8	77.2	78.7	0.0715465	48.6	0.1	0	48.6	48.6	0.476308	65.8	0.1	0.1	65.7	65.8	8.97349e-09	0	0	0	0	0	0	0	0	0	0	0	0
II	4539804	3209353	3211163	P4_D12	SPBC776.16	mis20	centromere protein Mis20;Eic2	Mutants	1	39.3349	0.163	17.8877	4.27565	74.3942	48.9743	0.0702	27.6493	-5.21728	103.166	72.4	1.7	0.8	71.6	73.1	0.101123	45.8	6.8	3	42.8	48.9	0.663128	58.6	0.4	0.1	58.5	58.8	0.000992446	0	0	0	0	0	0	0	0	0	0	0	0
II	4539804	253148	253984	P5_H10	SPBC800.02	whi5	cell cycle transcriptional repressor Whi5 (predicted)	Mutants	3	3.93135	0	0.48696	2.97692	4.88577	6.74126	0	0.30973	6.1342	7.34832	74.6	0.1	0.1	74.5	74.7	0.702098	59.1	0.1	0	59.1	59.1	7.38112e-11	79.2	2.1	0.9	78.3	80.2	1.10011e-07	0	0	0	0	0	0	0	0	0	0	0	0
II	4539804	254715	257138	P3_D12	SPBC800.03	clr3	histone deacetylase (class II) Clr3	Mutants	1	28.3587	6.4e-77	1.26954	25.8704	30.8469	34.3016	1.17e-44	3.3885	27.6603	40.943	70.8	1.2	0.5	70.3	71.4	0.00413749	37.2	2	0.8	36.4	38.1	0.00040259	44.9	0.9	0.4	44.5	45.3	9.88306e-06	0	0	0	0	0	0	1	0	0	0	0	0
II	4539804	1514006	1516211	P6_D4	SPBC83.03c	tas3	RITS complex subunit 3	Mutants	3	2.17733	0	0.231904	1.72281	2.63185	4.82354	0	0.447665	3.94613	5.70095	76.4	NA	NA	NA	NA	0.16905	52.9	0.3	0.1	52.8	53	4.40526e-05	67.7	NA		NA	NA	6.92079e-10	0	0	0	0	0	0	1	0	0	0	0	0
II	4539804	1516681	1517574	P1_C10	SPBC83.04	apc15	anaphase-promoting complex, platform subcomplex scaffold subunit Apc15	Mutants	1	26.1689	1.04e-198	0.775139	24.6497	27.6882	31.4516	2.94e-206	1.5208	28.4708	34.4323	70.2	0.1	0.1	70.1	70.2	8.3841e-05	39	1.8	0.8	38.2	39.7	0.000375576	46.1	NA		NA	NA	3.87833e-05	0	0	0	0	0	0	0	0	0	0	0	0
II	4539804	1542503	1543222	P2_H10	SPBC83.17	mbf1	multiprotein bridging factor Mbf1 (predicted)	Mutants	1	41.0267	0.221	20.3584	1.1251	80.9284	52.3209	0.113	31.5392	-9.49474	114.136	72.8	0.9	0.4	72.4	73.2	0.0718073	49.5	0.2	0.1	49.4	49.6	0.122512	55	0.1	0.1	54.9	55	0.242458	0	0	0	0	0	0	0	0	0	0	0	0
II	4539804	631697	632706	P8_E9	SPBC839.17c	fkh1	FKBP-type peptidyl-prolyl cis-trans isomerase Fkh1	Mutants	2	26.6451	7.59e-146	0.909342	24.8628	28.4273	32.733	2.57e-102	2.18661	28.4473	37.0186	72.6	1	0.4	72.2	73	0.0516859	57.7	1.9	0.8	56.9	58.6	0.000494575	60.9	0.4	0.2	60.7	61.1	1.7974e-05	0	0	0	0	0	0	0	0	1	0	0	0
II	4539804	3546128	3548655	P3_E1	SPBC887.04c	lub1	WD repeat protein Lub1	Mutants	2	25.9447	9.8e-96	1.13194	23.7262	28.1633	34.3014	2.58e-51	3.14593	28.1355	40.4673	70.5	0.4	0.2	70.3	70.6	0.000195146	57.5	0.1	0	57.5	57.6	1.31616e-09	66.4	0.2	0.1	66.3	66.5	3.68406e-09	0	0	0	0	0	0	1	0	0	0	0	1
II	4539804	1364189	1365043	P5_H1	SPBC8D2.03c	hhf2	histone H4 h4.2	Mutants	Not included	14.366	4.42e-81	1.23487	11.9457	16.7863	23.8998	0	0.727119	22.4747	25.3249	68	6.2	2.7	65.3	70.8	0.182831	NA	NA	NA	NA	NA		68.7	4	1.8	66.9	70.5		0	0	0	0	0	0	1	0	0	0	0	0
II	4539804	1365041	1365818	P5_D2	SPBC8D2.04	hht2	histone H3 h3.2	Mutants	3	7.70955	0	0.356504	7.01082	8.40829	9.85636	0	0.518952	8.83923	10.8735	73.2	0.2	0.1	73.1	73.3	0.0919226	65.4	0.2	0.1	65.3	65.5	5.52607e-15	71.2	0.2	0.1	71.1	71.2	1.04241e-11	0	0	0	0	0	0	1	0	0	0	0	0
II	4539804	483878	486999	P2_H11	SPBC902.02c	ctf18	Ctf18 RFC-like complex subunit Ctf18	Mutants	2	22.9442	6.34e-25	2.32705	18.3832	27.5051	33.3244	3.03e-32	4.04061	25.4049	41.2438	73.3	1.1	0.4	72.9	73.8	0.180301	50.2	4.4	2	48.2	52.1	0.470534	58.3	7.6	3.4	54.9	61.7	0.370045	0	0	0	0	0	0	0	0	0	0	0	0
II	4539804	489823	492221	P6_A5	SPBC902.04	rmn1	RNA-binding protein	Mutants	2	31.0817	0.00135	7.77399	15.845	46.3185	40.8401	0.000209	13.3939	14.5886	67.0915	69.9	0.1	0	69.9	70	4.62189e-05	56.7	0.8	0.4	56.3	57.1	8.45903e-08	63.2	0.3	0.1	63.1	63.4	3.68624e-07	0	0	0	0	0	0	1	0	0	0	0	0
II	4539804	494592	496423	P4_E1	SPBC902.06	mto2	gamma tubulin complex linker Mto2	Mutants	2	33.611	0.00233	8.19236	17.5542	49.6677	42.3683	0.000436	14.1394	14.6556	70.081	73.3	0.1	0	73.3	73.4	0.11608	54.2	0.2	0	54.2	54.3	1.55521e-06	64.8	0.6	0.3	64.5	65.1	3.51768e-08	0	0	0	0	0	0	0	0	0	0	0	0
II	4539804	679903	682675	P4_E2	SPBC947.01	knk1	AAA family ATPase kink, Knk1	Mutants	2	29.4509	8.84e-10	3.98764	21.6353	37.2665	37.553	1.9e-10	7.66425	22.5314	52.5747	68.4	2.3	1	67.4	69.4	0.010906	43.1	1.9	0.9	42.2	44	0.0182797	58.1	0.8	0.3	57.8	58.5	0.00318386	0	0	0	0	0	0	0	0	0	0	0	0
II	4539804	652950	655450	P3_E2	SPBC947.10	dsc1	Golgi Dsc E3 ligase complex subunit Dsc1	Mutants	7	26.2224	3.04e-94	1.14127	23.9855	28.4592	32.2276	3.48e-82	2.45228	27.4212	37.034	49.1	2.9	1.3	47.8	50.5	0.000347978	49.1	1.2	0.5	48.6	49.7	0.326559	57.9	2	0.9	57	58.8	0.0295912	0	0	0	0	0	0	0	0	0	0	0	0
II	4539804	649865	652980	P8_E10	SPBC947.11c	elg1	DNA replication factor C complex subunit Elg1	Mutants	2	28.1807	2.1e-08	4.37518	19.6055	36.7559	36.3284	6.78e-10	7.91896	20.8075	51.8493	71.6	1.3	0.6	71	72.2	0.0199436	53.3	0.2	0.1	53.2	53.4	1.54922e-05	61.4	0.8	0.4	61	61.8	1.2093e-05	0	0	0	0	0	0	0	0	0	0	1	1
II	4539804	4526885	4532899	P1_C11	SPBCPT2R1.08c	tlh2	RecQ type DNA helicase Tlh1	Mutants	2	21.352	1.73e-37	1.86172	17.7031	25.0009	29.692	8.79e-109	2.11784	25.5411	33.8429	70.8	0.6	0.3	70.5	71	0.000575924	51.7	0.6	0.2	51.5	52	0.00108349	59.1	0.2	0.1	59	59.2	0.000435681	0	0	0	0	0	0	0	0	0	0	1	0
II	4539804	1894350	1905532	P2_H12	SPBP16F5.03c	tra1	SAGA complex phosphatidylinositol pseudokinase Tra1	Mutants	4	21.9638	5.09e-25	2.32215	17.4125	26.5151	30.3033	4.37e-50	3.18687	24.0572	36.5495	56.7	2.8	1.3	55.4	57.9	0.000861205	26.6	2.6	1.2	25.4	27.7	0.000240575	26.7	1	0.4	26.3	27.2	7.90283e-15	0	0	0	0	0	0	1	0	0	0	0	0
II	4539804	1905712	1907025	P8_E11	SPBP16F5.04	ubc7	Hrd1 ubiquitin ligase complex ubiquitin conjugating enzyme E2 Ubc7	Mutants	2	27.8468	1.5e-56	1.49368	24.9192	30.7744	36.1089	7.68e-27	4.46764	27.3525	44.8653	71.1	1.3	0.6	70.5	71.7	0.00960897	55.6	0.6	0.2	55.4	55.9	9.85541e-08	62.1	0.6	0.3	61.8	62.3	2.9153e-06	0	0	0	0	0	0	1	0	0	0	0	0
II	4539804	1910124	1911815	P5_G5	SPBP16F5.07	apm1	AP-1 adaptor complex mu subunit Apm1	Mutants	3	16.0004	1.28e-92	1.15169	13.7432	18.2577	26.5611	0	0.980978	24.6385	28.4838	72.5	0.3	0.2	72.3	72.6	0.0213805	58.6	NA	NA	NA	NA	1.76262e-10	63.4	0.3	0.1	63.3	63.6	2.77545e-07	0	0	0	0	0	0	0	0	0	0	0	0
II	4539804	1911887	1914584	P3_A1	SPBP16F5.08c	fmo1	ER flavin-containing N,N-dimethylaniline monooxygenase activity Fmo1 (predicted)	Mutants	1	38.392	0.124	16.242	6.55833	70.2256	47.5083	0.0477	25.2983	-2.07544	97.0921	73.6	5.5	2.5	71.1	76.1	0.715595	43.5	1	0.4	43.1	43.9	0.00123828	61.2	2.2	1	60.2	62.2	0.00257189	0	0	0	0	0	0	0	0	0	0	0	0
II	4539804	2403509	2405332	P7_E12	SPBP18G5.03	toc1	Tor complex Tor2 interacting protein 1	Mutants	3	16.1677	9.73e-174	0.830695	14.5396	17.7959	22.9194	0	0.501042	21.9373	23.9014	75	2.1	1	74	75.9	0.976867	59.4	1.7	0.7	58.7	60.2	3.89716e-05	71.3	0.2	0.1	71.2	71.4	8.83287e-12	0	0	0	0	0	0	0	0	0	0	0	0
II	4539804	1438542	1442780	P3_A2	SPBP22H7.05c	abo2	ATPase with bromodomain protein (predicted)	Mutants	2	35.2134	0.0204	10.7954	14.0548	56.3719	42.9313	0.00457	17.611	8.41441	77.4481	77.6	0.2	0.1	77.5	77.8	0.016484	56.9	1.3	0.6	56.3	57.4	9.74054e-06	64.2	0.9	0.4	63.8	64.6	1.6457e-07	0	0	0	0	0	0	1	0	0	0	0	0
II	4539804	2003654	2005862	P8_A3	SPBP23A10.05	ssr4	SWI;SNF and RSC complex subunit Ssr4	Mutants	7	19.8652	3.47e-33	1.98894	15.967	23.7635	29.2558	2.79e-106	2.14368	25.0543	33.4574	58.2	6.5	2.9	55.3	61.1	0.0384238	40	0.8	0.4	39.6	40.3	2.83731e-07	51.8	0.4	0.2	51.6	52	0.30644	0	0	0	0	0	0	1	0	0	0	0	0
II	4539804	967736	968767	P6_D11	SPBP35G2.03c	sgo1	meiotic inner centromere protein, shugoshin, Sgo1	Mutants	3	16.0566	1.52e-87	1.18617	13.7317	18.3814	26.9091	3.18e-234	1.42457	24.117	29.7012	72.9	0.1	0.1	72.8	73	0.0520284	57.6	0.9	0.4	57.2	58	4.12007e-08	64.9	0.3	0.1	64.8	65	2.90466e-08	0	0	0	0	0	0	0	0	0	0	0	0
II	4539804	981944	986422	P3_A4	SPBP35G2.10	mit1	SHREC complex ATP-dependent DNA helicase subunit Mit1	Mutants	2	28.2458	8.05e-119	1.01137	26.2635	30.228	33.0515	2.74e-72	2.62347	27.9096	38.1934	78.7	0.7	0.3	78.4	79.1	0.00240735	56	3.3	1.5	54.5	57.4	0.0282879	61.6	0.5	0.2	61.4	61.8	5.53857e-06	0	0	0	0	0	0	1	0	0	0	0	0
II	4539804	990227	991832	P4_E3	SPBP35G2.13c	swc2	Swr1 complex subunit Swc2	Mutants	7	36.9771	0.053	12.9396	11.6159	62.3382	49.5378	0.0226	21.9562	6.5044	92.5712	52.2	1.6	0.7	51.5	52.9	7.84467e-08	44.2	3.2	1.5	42.7	45.6	0.166064	54.5	0.2	0.1	54.4	54.6	0.406786	0	0	0	0	0	0	1	0	0	0	0	0
II	4539804	2881775	2883758	P8_E12	SPBP4H10.07	SPBP4H10.07	ubiquitin-protein ligase E3, unknown specificity (predicted)	Mutants	2	30.1086	7.61e-31	2.06983	26.0518	34.1654	35.7518	4.09e-23	4.85284	26.2404	45.2632	71	0.8	0.4	70.6	71.4	0.00170581	54.7	3.1	1.4	53.3	56	0.037227	58.4	0.3	0.1	58.3	58.6	0.00133646	0	0	0	0	0	0	0	0	0	0	0	0
II	4539804	2888450	2889979	P4_E4	SPBP4H10.09	rsv1	transcription factor Rsv1	Mutants	1	29.9416	5.12e-07	4.90057	20.3366	39.5465	39.7797	1.53e-07	9.36192	21.4306	58.1287	72.4	2.2	1	71.4	73.4	0.169533	59.9	0.4	0.1	59.8	60.1	1.20128e-11	70.6	0.3	0.2	70.4	70.7	1.87679e-11	0	0	0	0	0	0	0	0	0	0	0	0
II	4539804	2910047	2911730	P5_A3	SPBP4H10.19c	SPBP4H10.19c	calreticulin;calnexin homolog (predicted)	Mutants	2	23.3369	1.64e-215	0.743428	21.8799	24.794	27.2879	0	0.326997	26.647	27.9288	69.9	0.4	0.2	69.7	70	4.70238e-05	49.1	NA	NA	NA	NA	0.224648	59.9	0.5	0.2	59.7	60.1	0.00010766	0	0	0	0	0	0	0	0	0	0	0	0
II	4539804	3643793	3645580	P3_E3	SPBP8B7.07c	set6	histone lysine methyltransferase Set6 (predicted)	Mutants	2	31.7467	2.81e-05	5.90902	20.1652	43.3282	39.6095	3.72e-06	10.6667	18.7032	60.5159	70.7	1.9	0.9	69.8	71.5	0.0272774	50.5	NA	NA	NA	NA	0.0134374	52.4	0.4	0.2	52.2	52.5	0.512318	0	0	0	0	0	0	1	0	0	0	0	0
II	4539804	3676896	3679661	P5_G3	SPBP8B7.21	ubp3	ubiquitin C-terminal hydrolase Ubp3	Mutants	1	29.2987	3.77e-09	4.15239	21.1602	37.4372	38.2027	1.01e-09	8.00491	22.5134	53.8921	66.4	0.4	0.2	66.2	66.6	1.61379e-08	48.1	NA	NA	NA	NA	0.827823	49.1	0.1	0	49.1	49.1	0.00654416	0	0	0	0	0	0	0	0	0	0	0	0
II	4539804	3681874	3684412	P3_A5	SPBP8B7.23	rnf10	ubiquitin-protein ligase E3 (predicted)	Mutants	2	30.5068	4.61e-26	2.27037	26.0569	34.9566	34.949	8.76e-23	4.89189	25.3611	44.5369	77.1	0.3	0.2	76.9	77.2	0.057565	57.4	1.6	0.7	56.7	58.2	0.000108922	61.3	1.1	0.4	60.9	61.8	2.73759e-05	0	0	0	0	0	0	0	0	0	0	0	0
II	4539804	3685838	3686791	P3_A6	SPBP8B7.25	cyp4	cyclophilin family peptidyl-prolyl cis-trans isomerase Cyp4	Mutants	2	33.5959	1.96e-05	5.79315	22.2415	44.9502	39.2708	3.77e-06	10.6728	18.3526	60.1891	76.5	0.5	0.2	76.3	76.7	0.170087	53.5	0.2	0.1	53.4	53.5	1.05556e-05	57.6	1.1	0.5	57.1	58.1	0.0102325	0	0	0	0	0	0	0	0	0	0	0	0
II	4539804	3688331	3691849	P8_F1	SPBP8B7.27	mug30	HECT-type ubiquitin-protein ligase E3, found in association with TRAMP complex (predicted)	Mutants	2	30.8251	8.92e-18	2.81195	25.3137	36.3364	38.2824	1.17e-12	6.83913	24.878	51.6868	75.8	0.2	0.1	75.7	75.9	0.449253	55	1.4	0.7	54.3	55.6	0.000231281	63.6	1	0.5	63.1	64	6.42718e-07	0	0	0	0	0	0	0	0	0	0	0	0
II	4539804	3691008	3691942	P5_C8	SPBP8B7.28c	stc1	CLRC ubiquitin ligase complex subunit, LIM-like Stc1	Mutants	3	1.75651	0	0.16301	1.43702	2.07601	3.89462	0	0.306477	3.29393	4.4953	75.7	0.1	0.1	75.6	75.7	0.505874	61.5	0.5	0.2	61.3	61.8	8.84914e-13	82.2	0.1	0	82.2	82.3	5.70774e-16	0	0	0	0	0	0	1	0	0	0	0	0
II	4539804	3694964	3697783	P3_A7	SPBP8B7.30c	thi5	transcription factor Thi5	Mutants	2	30.5862	1.08e-18	2.73292	25.2298	35.9426	38.3784	1.85e-12	6.90352	24.8478	51.9091	74.2	1.1	0.5	73.7	74.7	0.515261	53.1	0.6	0.2	52.9	53.4	4.03458e-05	58.2	1.1	0.5	57.7	58.7	0.00417413	0	0	0	0	0	0	0	0	0	0	0	0
II	4539804	47369	51220	P1_C12	SPBPB8B6.04c	grt1	transcription factor Grt1 (predicted)	Mutants	2	29.1708	4.01e-92	1.15493	26.9072	31.4344	32.315	4.79e-61	2.86855	26.6927	37.9372	74	0.8	0.3	73.7	74.4	0.394442	51.6	1	0.4	51.2	52.1	0.00499349	51.6	0.4	0.2	51.4	51.8	0.248448	0	0	0	0	0	0	0	0	0	0	0	0
III	2452883	757330	758483	P5_F5	SPCC1020.11c	emc6	ER membrane protein complex subunit Emc6 (predicted)	Mutants	3	7.40763	0	0.348042	6.72548	8.08978	10.35	0	0.331088	9.70107	10.9989	69.5	NA	NA	NA	NA	1.82445e-05	61.6	0.2	0.1	61.5	61.7	1.08072e-12	68.5	0.4	0.1	68.4	68.7	1.83106e-10	0	0	0	0	0	0	0	0	0	0	0	0
III	2452883	755228	756290	P3_A8	SPCC1020.12c	xap5	xap-5-like protein	Mutants	2	29.3532	4.75e-60	1.44684	26.5174	32.189	33.8191	1.42e-41	3.5214	26.9173	40.721	72.3	0.7	0.3	72	72.6	0.0195755	55.8	2	0.9	54.9	56.7	0.0023529	63.9	0.8	0.4	63.5	64.3	2.15256e-07	0	0	0	0	0	0	1	0	0	0	0	0
III	2452883	603006	604420	P5_H4	SPCC1183.06	ung1	uracil DNA N-glycosylase Ung1	Mutants	2	29.9257	1.96e-35	1.91939	26.1637	33.6876	35.3462	3.3e-26	4.52674	26.474	44.2184	72.3	3.1	1.4	70.9	73.7	0.269784	51	0.9	0.4	50.6	51.4	0.0116126	51.5	1.3	0.6	50.9	52.1	0.270785	0	0	0	0	0	0	0	0	0	0	0	1
III	2452883	1467695	1471912	P3_A9	SPCC11E10.08	rik1	CLRC ubiquitin ligase complex WD repeat protein Rik1	Mutants	2	24.122	5.78e-14	3.22946	17.7924	30.4517	34.6249	2.85e-15	6.13341	22.6036	46.6462	64	0.9	0.4	63.6	64.4	2.62868e-09	65.2	0.6	0.3	64.9	65.5	7.9252e-15	66.6	0.2	0.1	66.5	66.7	2.6172e-09	0	0	0	0	0	0	1	0	0	0	0	1
III	2452883	1834599	1837464	P6_G5	SPCC1223.01	SPCC1223.01	ubiquitin-protein ligase E3 involved in rescue of stalled ribosomes (predicted)	Mutants	3	15.7276	5.02e-91	1.1622	13.4497	18.0055	24.0307	0	0.762874	22.5355	25.5259	76.1	1.3	0.5	75.6	76.7	0.381066	51.6	1.1	0.5	51.1	52.1	0.00620238	68.5	0.2	0.1	68.4	68.6	2.31852e-10	0	0	0	0	0	0	0	0	0	1	0	0
III	2452883	1870438	1875842	P3_A10	SPCC1223.13	cbf12	CBF1;Su(H);LAG-1 family transcription factor Cbf12	Mutants	2	32.5232	0.000265	6.81209	19.1718	45.8747	40.6594	3.89e-05	12.0392	17.0629	64.2559	77.3	0.5	0.2	77.1	77.5	0.0366879	56.1	1.4	0.6	55.5	56.7	5.22084e-05	64.8	0.9	0.4	64.4	65.2	6.52219e-08	0	0	0	0	0	0	0	0	0	0	0	0
III	2452883	1846215	1846762	P1_D1	SPCC1223.15c	spc19	DASH complex subunit Spc19	Mutants	3	8.79399	6.13e-246	0.694662	7.43248	10.1555	16.6362	0	0.548138	15.5618	17.7105	70.7	0.2	0	70.7	70.8	0.000361588	63.5	0.3	0.2	63.3	63.6	4.7151e-14	66	0.2	0.1	65.9	66.1	5.9874e-09	0	0	0	0	0	0	0	0	0	0	0	0
III	2452883	182768	186998	P3_A11	SPCC1235.05c	fft2	SMARCAD1 family ATP-dependent DNA helicase Fft2 (predicted)	Mutants	1	38.0273	0.109	15.5843	7.48277	68.5719	46.9811	0.0399	24.3734	-0.789972	94.7521	73.2	1.1	0.5	72.7	73.7	0.155116	53.5	0.3	0.2	53.3	53.6	1.06553e-05	56.6	0.4	0.2	56.4	56.8	0.02893	0	0	0	0	0	0	1	0	0	0	0	0
III	2452883	189068	190401	P8_F2	SPCC1235.06	get2	GET complex (ER membrane insertion) subunit Get2	Mutants	1	35.9838	0.0351	11.8851	12.6894	59.2783	44.3671	0.00931	19.2303	6.67643	82.0577	74.5	0.5	0.2	74.3	74.7	0.661984	55.5	0.3	0.2	55.3	55.6	9.10321e-08	60.7	0.8	0.3	60.4	61.1	3.49223e-05	0	0	0	0	0	0	0	0	0	0	0	0
III	2452883	194371	196528	P8_F3	SPCC1235.09	hif2	Set3 complex subunit Hif2	Mutants	6	14.9297	2.02e-179	0.817016	13.3284	16.531	21.6556	0	0.514688	20.6469	22.6644	29.2	0.7	0.3	28.9	29.5	2.54561e-24	3.2	0.6	0.2	3	3.5	1.13106e-24	3.9	0.2	0	3.9	4	5.29592e-21	0	0	0	0	0	0	1	0	0	0	0	0
III	2452883	1041344	1042150	P1_D2	SPCC1259.04	iec3	Ino80 complex subunit Iec3	Mutants	3	5.00611	0	0.495135	4.03566	5.97655	11.2189	0	0.512645	10.2142	12.2237	71.6	0.2	0.1	71.5	71.8	0.00328432	61.8	0.2	0.1	61.7	61.9	7.39465e-13	85.1	0.1	0	85.1	85.2	8.20837e-17	0	0	0	0	0	0	1	0	0	0	0	0
III	2452883	1059799	1064443	P6_A4	SPCC1259.13	chk1	Chk1 protein kinase	Mutants	2	27.8251	9.13e-41	1.77938	24.3376	31.3127	34.6542	5.53e-24	4.75438	25.3358	43.9726	69.1	0.3	0.1	69	69.3	7.23148e-06	58.9	2	0.8	58.1	59.8	0.000382398	62.3	0.6	0.2	62.1	62.6	1.68128e-06	0	0	0	0	0	0	0	0	0	0	0	0
III	2452883	2117095	2119699	P8_F4	SPCC126.02c	pku70	Ku domain protein Pku70	Mutants	2	22.4565	1.75e-140	0.927159	20.6393	24.2737	28.7244	0	1.03203	26.7017	30.7472	72.7	1	0.5	72.2	73.1	0.0628397	56	0.6	0.3	55.7	56.2	4.57349e-08	61.4	0.9	0.4	61	61.8	1.45648e-05	0	0	0	0	0	0	0	0	0	0	1	1
III	2452883	2122510	2123996	P3_H9	SPCC126.04c	sgf73	SAGA complex subunit Sgf73	Mutants	6	19.6591	8.87e-133	0.954674	17.788	21.5303	26.2121	0	0.487495	25.2567	27.1676	40.8	0.3	0.1	40.7	41	1.05881e-21	13.7	0.8	0.3	13.4	14.1	4.63513e-19	16.7	0.1	0.1	16.6	16.7	4.05333e-18	0	0	0	0	0	0	1	0	0	0	0	0
III	2452883	2127413	2129904	P7_B1	SPCC126.07c	asr1	ubiquitin-protein ligase E3 Asr1 (predicted)	Mutants	2	33.3422	3.18e-06	5.29521	22.9638	43.7206	41.9822	2.83e-05	11.8234	18.8087	65.1556	75.7	0.3	0.2	75.5	75.8	0.524071	51	3.7	1.6	49.4	52.7	0.271039	62.3	0.1	0	62.3	62.4	1.64715e-06	0	0	0	0	0	0	0	0	0	0	0	0
III	2452883	2139883	2141364	P4_F10	SPCC126.13c	sap18	splicing factor Sap18 (predicted)	Mutants	1	37.3586	0.0629	13.4623	10.973	63.7442	49.4729	0.0261	22.512	5.35029	93.5955	73.1	NA	NA	NA	NA	0.0698534	55.7	2.9	1.3	54.4	57	0.017753	68.3	0.5	0.2	68.1	68.5	2.32888e-10	0	0	0	0	0	0	1	0	0	0	0	0
III	2452883	1328990	1330790	P3_A12	SPCC132.02	hst2	Sirtuin family histone deacetylase Hst2	Mutants	1	33.2154	0.00114	7.65407	18.2137	48.2171	41.1689	0.000176	13.2369	15.225	67.1129	67	1.9	0.9	66.1	67.8	0.00136492	56.7	3.2	1.5	55.2	58.1	0.0201852	64.9	0.3	0.1	64.8	65	2.87961e-08	0	0	0	0	0	0	1	0	0	0	0	0
III	2452883	1286193	1287531	P3_H10	SPCC1322.02	pxd1	structure-specific DNA nuclease regulator Pxd1	Mutants	2	26.662	1.62e-229	0.719753	25.2513	28.0726	31.1879	1.86e-223	1.45944	28.3275	34.0484	73.5	NA	NA	NA	NA	0.16429	47.1	3.8	1.7	45.4	48.8	0.776984	56.2	0.1	0.1	56.1	56.2	0.0517141	0	0	0	0	0	0	0	0	0	0	1	1
III	2452883	1312560	1316005	P7_F8	SPCC1322.12c	bub1	mitotic spindle checkpoint kinase Bub1	Mutants	2	18.0787	3.11e-22	2.47948	13.219	22.9384	27.9175	2.72e-75	2.56781	22.8847	32.9503	64.6	NA	NA	NA	NA	4.8518e-10	60.3	1	0.4	59.9	60.8	6.06328e-09	61.1	0.9	0.4	60.7	61.5	2.51364e-05	0	0	0	0	0	0	0	0	0	0	0	0
III	2452883	1318375	1321275	P7_B2	SPCC1322.14c	vtc4	vacuolar transporter chaperone (VTC) complex subunit (predicted)	Mutants	2	27.2452	4.39e-42	1.74917	23.8169	30.6735	34.9362	1.66e-26	4.49874	26.1188	43.7535	76	0.8	0.3	75.7	76.4	0.356095	55.8	NA	NA	NA	NA	4.93723e-08	65.3	0.1	0	65.3	65.4	1.60339e-08	0	0	1	0	0	0	0	0	0	0	0	0
III	2452883	1323760	1325076	P6_E10	SPCC1322.16	phb2	prohibitin Phb2 (predicted)	Mutants	3	5.26981	2.54e-137	0.938165	3.43104	7.10858	7.07054	0	0.179193	6.71933	7.42175	80.5	1.6	0.7	79.8	81.2	0.00366764	54	0.2	0.1	53.9	54.1	2.59086e-06	70.4	0.1	0	70.4	70.5	2.46855e-11	0	0	0	0	0	0	0	0	0	0	0	0
III	2452883	796301	798143	P7_C10	SPCC1393.02c	spt2	non-specific DNA binding protein Spt2 (predicted)	Mutants	2	25.8882	1.24e-269	0.662653	24.5895	27.187	28.3737	0	0.303743	27.7784	28.969	72.6	4.4	1.9	70.7	74.6	0.450416	54.8	0.3	0.1	54.7	54.9	4.21413e-07	68.7	NA		NA	NA	1.98392e-10	0	0	0	0	0	0	1	0	0	0	0	0
III	2452883	801149	804543	P5_D10	SPCC1393.05	ers1	RNA-silencing factor Ers1	Mutants	3	4.32413	0	0.540242	3.26527	5.38298	6.84858	0	0.273212	6.31309	7.38406	79.6	0.2	0.1	79.5	79.6	0.000163382	56.6	0.1	0	56.6	56.7	8.07757e-09	71.3	0.2	0.1	71.2	71.3	9.48784e-12	0	0	0	0	0	0	1	0	0	0	0	0
III	2452883	811693	814708	P5_A4	SPCC1393.08	fil1	transcription factor, zf-GATA type	Mutants	3	6.07269	0	0.388379	5.31148	6.83389	9.61231	0	0.306506	9.01157	10.213	62.8	0.7	0.3	62.5	63.1	4.76862e-11	44.4	0.3	0.1	44.3	44.5	0.00228702	57.7	0.3	0.1	57.6	57.8	0.0048256	0	0	0	0	0	0	0	0	0	0	0	0
III	2452883	1768960	1771181	P8_F5	SPCC1442.02	glm2	Glomulin, ubiquitin-protein transferase inhibitor Glm2	Mutants	2	25.3846	2.51e-28	2.16863	21.1342	29.635	33.4165	1.87e-33	3.96042	25.6542	41.1787	74.6	1.9	0.9	73.7	75.4	0.775844	64.3	1.4	0.6	63.7	64.9	1.22204e-07	67.5	0.6	0.3	67.2	67.8	7.09055e-10	0	0	0	0	0	0	0	0	0	0	0	0
III	2452883	1790811	1792123	P5_B6	SPCC1442.13c	sqs2	R3H and G-patch domain protein Sqs2	Mutants	2	21.3225	1.77e-188	0.796531	19.7614	22.8837	26.1472	0	0.366851	25.4282	26.8663	70	0.7	0.3	69.7	70.3	0.000122038	52.8	0.4	0.2	52.6	52.9	6.37647e-05	61.5	0.1	0.1	61.4	61.5	6.63994e-06	0	0	0	0	0	0	0	0	0	0	0	0
III	2452883	1728388	1731295	P3_H11	SPCC1450.02	bdf1	Swr1 complex bromodomain subunit Bdf1	Mutants	1	28.1218	2.91e-56	1.49775	25.1862	31.0573	35.9255	1.76e-27	4.41002	27.282	44.569	75.8	NA	NA	NA	NA	0.460544	39.5	0.9	0.4	39.1	40	5.66497e-07	44.4	0.7	0.4	44	44.7	2.55656e-06	0	0	0	0	0	0	1	0	0	0	0	0
III	2452883	1734260	1735344	P3_B1	SPCC1450.05c	rox3	mediator complex subunit Med19	Mutants	7	34.395	0.000119	6.4459	21.7612	47.0287	42.4652	0.000161	13.1556	16.6806	68.2497	62.9	3	1.3	61.6	64.3	0.00549144	43.8	0.8	0.4	43.4	44.1	0.00130611	47.6	0.4	0.2	47.4	47.8	0.000532829	0	0	0	0	0	0	0	0	0	0	0	0
III	2452883	1748262	1752958	P3_B2	SPCC1450.11c	cek1	serine;threonine protein kinase Cek1	Mutants	1	39.2131	0.175	18.3753	3.19822	75.228	48.1249	0.0746	28.0794	-6.90961	103.159	76.7	2.2	1	75.7	77.6	0.34303	51.9	3.3	1.5	50.4	53.4	0.151871	58.8	0.6	0.3	58.5	59	0.000923804	0	0	0	0	0	0	0	0	0	0	0	0
III	2452883	2324957	2327051	P7_D12	SPCC1494.03	arz1	human RAP1 GTPase-GDP dissociation stimulator ortholog, Zfs1 target number 1	Mutants	2	26.6082	1.14e-128	0.970375	24.7063	28.5101	33.09	1.04e-83	2.42874	28.3297	37.8502	76	2.1	0.9	75.1	76.9	0.551993	50.2	1.2	0.5	49.7	50.7	0.0700023	62.4	NA		NA	NA	1.37831e-06	0	0	0	0	0	0	0	0	0	0	0	0
III	2452883	2344694	2348598	P3_E4	SPCC1494.10	adn3	transcription factor Adn3	Mutants	2	24.0897	5.82e-249	0.690321	22.7367	25.4427	26.8407	0	0.266677	26.318	27.3633	75.9	1.5	0.7	75.2	76.6	0.510043	63.4	0.3	0.2	63.2	63.5	5.68713e-14	65	1	0.4	64.6	65.5	9.6514e-08	0	0	0	0	1	0	0	0	0	0	0	0
III	2452883	1556001	1557913	P7_F10	SPCC162.11c	urk1	uridine kinase;uracil phosphoribosyltransferase (predicted)	Mutants	1	29.3489	8.06e-29	2.14819	25.1385	33.5592	37.8931	2.99e-15	6.1383	25.8622	49.9239	73.7	2.1	1	72.7	74.6	0.449125	56.5	1.1	0.5	56	57	1.18755e-06	70.8	NA		NA	NA	1.60935e-11	0	0	0	0	0	0	0	0	0	0	0	0
III	2452883	1552594	1554681	P4_F11	SPCC162.12	tco89	TORC1 subunit Tco89	Mutants	1	37.109	0.0608	13.3534	10.9368	63.2811	46.8946	0.0204	21.5823	4.59408	89.1952	66.7	0.1	0	66.7	66.8	3.2324e-08	58.5	3.9	1.7	56.8	60.2	0.024511	64.2	NA		NA	NA	9.00569e-08	0	0	0	0	0	0	0	0	0	0	0	0
III	2452883	384170	386047	P8_F6	SPCC1682.07	ssl1	transcription factor TFIIH complex subunit Ssl1	Mutants	1	32.9889	0.00198	8.06097	17.1897	48.7881	44.7306	0.000691	14.669	15.9799	73.4812	73.1	1.1	0.5	72.6	73.6	0.131669	54.5	0.1	0	54.5	54.5	8.56424e-07	59	0.3	0.2	58.8	59.1	0.000540458	0	0	0	0	0	0	0	0	0	0	0	1
III	2452883	399006	400502	P7_H12	SPCC1682.13	laf2	Clr6 associated factor 2, Laf2	Mutants	2	24.4902	1.5e-199	0.77345	22.9742	26.0061	28.2942	0	0.403326	27.5037	29.0847	76.6	0.9	0.4	76.2	77	0.177404	58.5	0.8	0.4	58.1	58.8	1.54071e-09	68	0.2	0.1	67.9	68.1	4.45403e-10	0	0	0	0	0	0	1	0	0	0	0	0
III	2452883	897608	899248	P7_C12	SPCC16A11.16c	rpn1302	19S proteasome regulatory subunit Rpn13b	Mutants	2	30.5034	1.24e-24	2.34228	25.9126	35.0942	34.3918	2.48e-22	4.94684	24.6962	44.0874	74.8	0.1	0	74.8	74.9	0.876973	49.8	3.2	1.4	48.4	51.3	0.416852	58.5	0.1	0.1	58.4	58.5	0.00123501	0	0	0	0	0	0	0	0	0	0	0	0
III	2452883	664514	666057	P8_F7	SPCC16C4.03	pin1	peptidyl-prolyl cis-trans isomerase Pin1	Mutants	2	23.4695	5.24e-22	2.49371	18.5819	28.3571	34.2321	1.46e-25	4.58961	25.2366	43.2276	85.2	0.1	0	85.2	85.3	6.43847e-10	57.6	1	0.5	57.1	58	1.45459e-07	61.7	0.6	0.3	61.4	62	5.08083e-06	0	0	0	0	0	0	0	0	0	0	0	0
III	2452883	2029261	2034205	P7_G11	SPCC1739.03	hrr1	Helicase Required for RNAi-mediated heterochromatin assembly Hrr1	Mutants	Not included	2.01124	0	0.297427	1.42829	2.59419	4.50619	0	0.657448	3.21762	5.79477	77.3	0.1	0.1	77.2	77.4	0.0339395	62.8	0.2	0.1	62.7	62.9	1.77018e-13	NA	NA		NA	NA	0	0	0	0	0	0	0	1	0	0	0	0	0
III	2452883	2035624	2036993	P5_A6	SPCC1739.05	set5	histone lysine methyltransferase Set5 (predicted)	Mutants	2	25.4134	2.74e-264	0.669489	24.1012	26.7255	28.5823	0	0.404741	27.789	29.3756	70.8	NA	NA	NA	NA	0.000407187	53.7	1.4	0.6	53.1	54.3	0.000856792	60.8	NA		NA	NA	1.99005e-05	0	0	0	0	0	0	1	0	0	0	0	0
III	2452883	2053544	2057069	P6_G6	SPCC1739.12	ppe1	serine;threonine protein phosphatase Ppe1	Mutants	3	3.57437	0	0.321729	2.94379	4.20494	7.65565	0	0.548657	6.5803	8.731	62.1	0.7	0.3	61.8	62.4	1.4406e-11	38.7	0.5	0.2	38.5	38.9	3.8553e-09	59.5	NA		NA	NA	0.000210027	0	0	0	0	0	0	0	1	0	0	0	0
III	2452883	2057084	2059331	P6_E5	SPCC1739.13	ssa2	heat shock protein Ssa2	Mutants	2	29.2423	1.31e-09	4.03066	21.3424	37.1423	37.8933	3.37e-10	7.7762	22.6522	53.1343	70	0.2	0	70	70.1	6.33759e-05	65.9	2.1	0.9	65	66.8	6.06947e-05	72.6	0.3	0.2	72.4	72.7	1.83586e-12	0	0	0	0	0	0	0	0	0	0	0	0
III	2452883	997355	998839	P3_B3	SPCC1795.01c	mad3	mitotic spindle checkpoint protein Mad3	Mutants	2	30.8612	1.4e-18	2.74237	25.4863	36.2362	37.3768	2.13e-14	6.34551	24.9398	49.8137	75	0.7	0.3	74.7	75.3	0.981445	56.5	0.5	0.3	56.2	56.7	1.2482e-08	62.7	0.6	0.3	62.4	62.9	9.29854e-07	0	0	0	0	0	0	0	0	0	0	0	0
III	2452883	1955678	1959359	P7_B3	SPCC18.03	SPCC18.03	shuttle craft like transcriptional repressor;ubiquitin-protein ligase E3 (predicted)	Mutants	2	28.1885	5.71e-290	0.638422	26.9372	29.4397	31.1818	1.51e-145	1.82061	27.6135	34.7501	70.3	0.2	0.1	70.2	70.4	0.000132942	53.9	0.1	0.1	53.8	53.9	3.95546e-06	62.3	0.2	0.1	62.2	62.4	1.70135e-06	0	0	0	0	0	0	0	0	0	0	0	0
III	2452883	1965430	1966933	P5_E8	SPCC18.06c	caf1	CCR4-Not complex CAF1 family ribonuclease subunit Caf1	Mutants	2	25.8783	1.22e-221	0.732789	24.442	27.3145	30.4701	0	1.1133	28.288	32.6521	79.3	0.3	0.2	79.1	79.4	0.000369305	47.3	0.4	0.2	47.1	47.5	0.603673	57.7	0.4	0.2	57.5	57.9	0.00493268	0	0	0	0	0	0	1	0	0	0	0	0
III	2452883	1970754	1973851	P5_D5	SPCC18.09c	hnt3	aprataxin Hnt3	Mutants	2	29.9637	3.02e-39	1.81618	26.4041	33.5234	33.4897	1.83e-32	4.0257	25.5995	41.3799	68.6	0.2	0.1	68.5	68.7	1.882e-06	46.4	0.2	0.1	46.3	46.5	0.160144	50.9	NA		NA	NA	0.0996385	0	0	0	0	0	0	0	0	0	0	0	1
III	2452883	1986334	1988310	P3_H12	SPCC18.17c	SPCC18.17c	proteasome assembly chaperone (predicted)	Mutants	6	24.0042	1.8e-119	1.0085	22.0275	25.9808	30.0692	0	1.0834	27.9458	32.1926	36.2	0.1	0	36.2	36.3	1.9849e-22	18.8	0.7	0.3	18.5	19.1	1.63359e-19	23.1	0.8	0.4	22.7	23.4	9.61288e-17	0	0	0	0	0	0	0	0	0	0	0	0
III	2452883	1475494	1478103	P7_B4	SPCC188.02	par1	protein phosphatase PP2A regulatory subunit B-56 Par1	Mutants	6	27.623	1.9e-76	1.27367	25.1266	30.1193	34.3946	1.56e-36	3.77573	26.9943	41.7949	34.4	0.3	0.1	34.3	34.5	2.63032e-23	13.4	0.3	0.1	13.3	13.6	8.27928e-22	15.8	2.2	1	14.8	16.8	2.1799e-08	0	0	0	0	0	0	0	0	0	0	0	0
III	2452883	1486077	1488678	P6_C4	SPCC188.07	ccq1	shelterin complex HEAT repeat subunit Ccq1	Mutants	5	7.08174	0	0.248728	6.59425	7.56924	9.0761	0	0.335649	8.41824	9.73396	43.8	0.4	0.1	43.7	44	7.10667e-21	29.3	0.3	0.1	29.2	29.5	1.03426e-15	40.7	0.2	0	40.7	40.8	7.76178e-09	0	0	0	0	0	0	1	0	0	0	1	0
III	2452883	1504949	1510574	P3_E5	SPCC188.13c	dcr1	dicer	Mutants	2	30.3191	4.8e-19	2.70437	25.0187	35.6196	38.9009	2.16e-11	7.2785	24.6353	53.1665	71	0.5	0.2	70.8	71.2	0.000805647	51.5	2.4	1.1	50.4	52.5	0.0923067	54.9	0.9	0.4	54.5	55.3	0.297128	0	0	0	0	0	0	1	0	0	0	0	0
III	2452883	721788	725835	P4_A1	SPCC18B5.03	wee1	M phase inhibitor protein kinase Wee1	Mutants	1	34.1508	0.00509	8.91587	16.676	51.6255	42.6286	0.000988	15.1201	12.9937	72.2634	76.3	1	0.4	75.9	76.8	0.271023	48.8	0.9	0.3	48.5	49.2	0.391545	56.4	1.1	0.5	55.9	56.9	0.0568199	0	0	0	0	0	0	0	0	0	0	0	0
III	2452883	1665533	1669788	P7_B12	SPCC1902.01	gaf1	transcription factor Gaf1	Mutants	2	29.1589	6.07e-79	1.25233	26.7044	31.6134	32.9691	1.48e-51	3.13801	26.8187	39.1195	73	1.8	0.8	72.2	73.8	0.202778	60	0.3	0.2	59.8	60.1	1.20586e-11	76.2	1.5	0.7	75.5	76.9	1.70858e-10	0	0	0	0	0	0	0	0	1	0	0	0
III	2452883	2239819	2242154	P6_C2	SPCC1919.15	brl1	ubiquitin-protein ligase E3 Brl1	Mutants	5	1.93241	0	0.219654	1.5019	2.36293	4.75664	0	0.372507	4.02654	5.48674	50.3	0.2	0.1	50.2	50.4	3.82011e-18	26.8	0.6	0.3	26.5	27	6.09467e-17	56.8	0.5	0.3	56.5	57	0.0237802	0	0	0	0	0	0	1	0	0	0	0	0
III	2452883	1268573	1277540	P7_B5	SPCC23B6.03c	tel1	ATM checkpoint kinase	Mutants	2	32.0742	7.59e-11	3.74712	24.73	39.4184	38.8241	1.25e-09	8.05147	23.0435	54.6047	70.3	1.2	0.5	69.8	70.8	0.001694	54	1.8	0.8	53.2	54.8	0.00332712	60	1.3	0.6	59.4	60.6	0.000427447	0	0	0	0	0	0	1	0	0	0	0	1
III	2452883	1281886	1282392	P7_E4	SPCC23B6.05c	ssb3	DNA replication factor A subunit Ssb3	Mutants	1	41.8634	0.448	32.3356	-21.5133	105.24	48.2519	0.292	47.1163	-44.0944	140.598	75.8	3.8	1.7	74.1	77.5	0.754704	44.6	0.3	0.1	44.5	44.8	0.00407427	57.8	NA		NA	NA	0.00395032	0	0	0	0	0	0	0	0	0	0	1	1
III	2452883	912457	915238	P7_B6	SPCC24B10.07	gad8	AGC family protein kinase Gad8	Mutants	2	32.5621	0.000305	6.88225	19.0731	46.051	40.894	4.68e-05	12.1695	17.0423	64.7457	72.4	0.2	0.1	72.3	72.5	0.0166142	54.8	2.6	1.1	53.7	56	0.0176449	59.2	0.7	0.3	58.9	59.5	0.000444752	0	0	0	0	0	0	0	0	1	0	0	0
III	2452883	915040	916824	P6_A3	SPCC24B10.08c	ada2	SAGA complex subunit Ada2	Mutants	3	5.77752	5.04e-153	0.88701	4.03901	7.51603	7.08173	0	0.203938	6.68202	7.48144	65.2	1.8	0.8	64.4	66	0.000250443	49.3	0.4	0.1	49.2	49.5	0.165299	51.6	0.8	0.4	51.2	51.9	0.254583	0	0	0	0	0	0	1	0	0	0	1	0
III	2452883	927629	930409	P5_E3	SPCC24B10.16c	SPCC24B10.16c	proteasome assembly chaperone Pac4	Mutants	2	21.4715	3.04e-98	1.11674	19.2828	23.6603	30.4812	5.13e-211	1.50306	27.5353	33.4271	69.5	0.8	0.3	69.2	69.8	5.0995e-05	60.5	NA	NA	NA	NA	7.63881e-12	63.2	0.1	0.1	63.1	63.2	4.37407e-07	0	0	0	0	0	0	0	0	0	0	0	0
III	2452883	932737	935154	P8_H10	SPCC24B10.19c	nts1	Clr6 histone deacetylase complex subunit Nts1	Mutants	2	27.6159	5.69e-142	0.922111	25.8086	29.4232	32.8195	9.23e-89	2.35527	28.2033	37.4358	72.4	1.6	0.7	71.7	73.1	0.0918502	44.6	3.2	1.4	43.2	46.1	0.216394	58.7	0.1	0	58.7	58.8	0.000821338	0	0	0	0	0	0	1	0	0	0	0	0
III	2452883	940806	944722	P8_F8	SPCC24B10.22	pog1	mitochondrial DNA polymerase gamma Pog1	Mutants	2	28.7393	8.89e-43	1.73387	25.3409	32.1376	36.54	1.26e-22	4.9109	26.9149	46.1652	73.5	1.2	0.5	73	74	0.230302	59.2	0.7	0.3	58.9	59.5	1.80759e-10	64.5	0.8	0.4	64.1	64.8	7.16306e-08	0	0	0	0	0	0	0	0	0	0	0	0
III	2452883	1818947	1821452	P4_E5	SPCC285.13c	nup60	nucleoporin Nup60	Mutants	1	37.3423	0.0799	14.2918	9.33087	65.3537	46.1029	0.0266	22.5858	1.83563	90.3702	69	1.7	0.7	68.3	69.8	0.00351013	51.9	9.7	4.3	47.6	56.2	0.548228	61.8	0.4	0.2	61.6	62	4.01797e-06	0	0	0	0	0	0	0	0	0	0	0	0
III	2452883	1827452	1831715	P7_C1	SPCC285.16c	msh6	MutS protein homolog	Mutants	2	30.6249	0.000155	6.5615	17.7646	43.4852	38.7621	1.82e-05	11.5411	16.142	61.3822	72.6	0.5	0.3	72.3	72.8	0.03061	48.2	4.9	2.2	46	50.4	0.918653	60.2	0.8	0.4	59.8	60.5	0.000100785	0	0	0	0	0	0	0	0	0	0	0	1
III	2452883	1831913	1834169	P5_H5	SPCC285.17	spp27	RNA polymerase I upstream activation factor complex subunit Spp27	Mutants	2	23.8937	1.09e-120	1.00319	21.9275	25.8599	31.74	6.58e-148	1.80551	28.2012	35.2787	82	0.5	0.2	81.8	82.2	5.92958e-07	50.5	3.3	1.5	49	52	0.312573	53.2	NA		NA	NA	0.922097	0	0	0	0	0	0	0	0	0	0	0	0
III	2452883	1880992	1882276	P4_F12	SPCC297.04c	set7	histone lysine methyltransferase Set7 (predicted)	Mutants	1	35.9952	0.0317	11.6597	13.1426	58.8479	45.0645	0.00875	19.0716	7.68485	82.4442	75.7	0.5	0.3	75.4	75.9	0.532565	52.3	0.8	0.4	51.9	52.7	0.000650115	54.7	1.2	0.5	54.2	55.3	0.367397	0	0	0	0	0	0	1	0	0	0	0	0
III	2452883	832066	833537	P4_H2	SPCC2H8.05c	dbl1	double strand break localizing Dbl1	Mutants	1	32.2225	0.000118	6.44296	19.5945	44.8505	40.1718	1.62e-05	11.4717	17.6876	62.656	67.5	0.3	0.1	67.4	67.7	1.62539e-07	39.6	0.1	0	39.6	39.7	2.44203e-08	42.7	0.2	0.1	42.6	42.8	1.33739e-07	0	0	0	0	0	0	0	0	0	0	0	0
III	2452883	412293	416039	P7_C2	SPCC306.04c	set1	histone lysine methyltransferase Set1	Mutants	5	11.0667	7.18e-242	0.700636	9.69348	12.4399	14.9379	0	0.640612	13.6823	16.1935	58.5	0.3	0.2	58.3	58.6	2.08548e-14	37.3	0.1	0	37.3	37.4	2.58345e-10	38.4	0.1	0.1	38.3	38.4	3.47481e-10	0	0	0	0	0	0	1	0	0	0	0	0
III	2452883	165563	170811	P3_B4	SPCC320.03	SPCC320.03	transcription factor (predicted)	Mutants	2	19.5139	5.61e-75	1.28674	16.9919	22.0358	26.0105	0	0.67108	24.6952	27.3258	72.6	0.5	0.2	72.4	72.8	0.0338058	45.7	0.5	0.2	45.5	46	0.0515046	55.9	1	0.5	55.4	56.3	0.104831	0	0	0	0	0	0	0	0	0	0	0	0
III	2452883	1366181	1367705	P8_H11	SPCC338.05c	mms2	ubiquitin conjugating enzyme E2 Mms2	Mutants	2	28.9494	4.62e-54	1.52986	25.951	31.9479	34.982	9.22e-33	4.00579	27.1308	42.8332	73.6	5.2	2.3	71.3	75.9	0.693786	58.9	0.2	0.1	58.8	59	1.00516e-10	63.3	0.1	0.1	63.2	63.4	3.43147e-07	0	0	0	0	0	0	0	0	0	0	0	1
III	2452883	1364892	1366139	P6_B4	SPCC338.06c	SPCC338.06c	heat shock protein Hsp20 family (predicted)	Mutants	2	30.9628	2.21e-09	4.08932	22.9479	38.9777	38.1231	2.37e-07	9.51532	19.4734	56.7728	73.5	0.3	0.1	73.4	73.6	0.155063	58.3	0.1	0.1	58.2	58.3	3.47347e-10	61.4	0.2	0.1	61.3	61.5	7.52428e-06	0	0	0	0	0	0	0	0	0	0	0	0
III	2452883	483349	484897	P6_D12	SPCC364.02c	bis1	splicing factor Bis1	Mutants	3	16.8286	1.45e-213	0.746901	15.3647	18.2925	22.3997	0	0.445805	21.526	23.2735	76.6	0.7	0.3	76.3	76.9	0.14665	52.8	NA	NA	NA	NA	5.38296e-05	61.4	0.2	0.1	61.3	61.4	8.02302e-06	0	0	0	0	0	0	0	0	0	0	0	0
III	2452883	473598	475760	P4_E6	SPCC364.06	nap1	histone H2A-H2B chaperone Nap1	Mutants	2	24.3644	8.7e-22	2.50772	19.4493	29.2794	34.4838	1.77e-24	4.70091	25.2701	43.6974	68.7	5.8	2.6	66.1	71.3	0.192408	51.9	1.4	0.6	51.3	52.5	0.00996366	59.9	0.5	0.2	59.7	60.1	0.000108315	0	0	0	0	0	0	1	0	0	0	0	0
III	2452883	1669944	1671551	P6_F6	SPCC417.02	dad5	DASH complex subunit Dad5	Mutants	5	6.60049	2.82e-160	0.866025	4.90311	8.29787	14.5532	0	0.612372	13.3529	15.7534	31.1	0.1	0.1	31	31.1	1.201e-23	23.5	0.3	0.1	23.4	23.6	2.39715e-18	33.3	NA		NA	NA	1.25788e-12	0	0	0	0	0	0	0	0	0	0	0	0
III	2452883	1679761	1683583	P8_F9	SPCC417.07c	mto1	gamma tubulin complex linker Mto1	Mutants	2	18.4645	5.59e-104	1.08415	16.3396	20.5894	28.691	8.75e-265	1.33769	26.0692	31.3129	70.6	0.3	0.1	70.5	70.7	0.000273773	52.3	1.1	0.5	51.8	52.7	0.00170735	60.1	0.3	0.1	60	60.3	6.68413e-05	0	0	0	0	0	0	0	0	1	0	1	1
III	2452883	1691219	1695091	P3_B6	SPCC417.09c	SPCC417.09c	transcription factor (predicted)	Mutants	2	33.3663	0.00151	7.85483	17.9711	48.7615	41.2921	0.000239	13.5212	14.791	67.7933	76.2	0.7	0.3	75.9	76.5	0.291667	55.3	0.1	0	55.3	55.4	1.28701e-07	61.3	0.4	0.2	61.1	61.5	1.0057e-05	0	0	0	0	0	0	0	0	0	0	0	0
III	2452883	1153914	1156553	P7_C5	SPCC4B3.12	set9	histone lysine H3-K20 methyltransferase Set9	Mutants	1	34.9518	0.0145	10.2382	14.8854	55.0183	42.9285	0.00312	16.8844	9.83573	76.0213	73.8	0.2	0.1	73.7	73.9	0.259003	57.8	1.5	0.7	57.1	58.5	4.1947e-05	68.8	0.3	0.1	68.7	68.9	1.46281e-10	0	0	0	0	0	0	1	0	0	0	0	0
III	2452883	1223308	1226969	P6_B7	SPCC4E9.01c	rec11	meiotic cohesin complex subunit Rec11	Mutants	2	23.4447	6.27e-20	2.63612	18.278	28.6114	32.6876	3.85e-24	4.73713	23.403	41.9722	69.2	0.3	0.2	69	69.3	7.89327e-06	59.9	2.3	1.1	58.8	60.9	0.000843811	66.4	NA		NA	NA	3.67298e-09	0	0	0	0	0	0	0	0	0	0	0	0
III	2452883	462720	464714	P8_H12	SPCC4G3.05c	mus81	Holliday junction resolvase subunit Mus81	Mutants	2	32.2982	5.72e-09	4.20358	24.0593	40.537	40.1378	2.52e-07	9.53705	21.4456	58.8301	71.4	1.6	0.7	70.7	72.1	0.029138	55.1	2.1	0.9	54.2	56	0.0051384	62	0.1	0.1	61.9	62	2.97075e-06	0	0	0	0	0	0	0	0	0	0	1	1
III	2452883	451805	454813	P4_A2	SPCC4G3.10c	rhp42	DNA repair protein Rhp42	Mutants	1	41.6077	0.248	21.5011	-0.5337	83.7491	53.1255	0.132	33.1518	-11.8507	118.102	74	1.3	0.6	73.4	74.5	0.426806	48.7	0.6	0.3	48.4	49	0.440461	61.1	0.8	0.4	60.7	61.4	1.84296e-05	0	0	0	0	0	0	0	0	0	0	0	1
III	2452883	447034	450197	P8_F10	SPCC4G3.12c	SPCC4G3.12c	ubiquitin-protein ligase E3 (predicted)	Mutants	1	34.826	0.000528	7.176	20.7613	48.8907	42.9159	0.000537	14.373	14.7454	71.0864	72.7	2.9	1.3	71.4	74	0.311917	51.2	0.3	0.1	51.1	51.3	0.00314166	60	0.4	0.1	59.9	60.2	8.42442e-05	0	0	0	0	0	0	0	0	0	0	0	0
III	2452883	441550	442914	P4_C6	SPCC4G3.15c	not2	CCR4-Not complex NOT box subunit Not2	Mutants	2	26.8075	2.9e-182	0.810417	25.2192	28.3959	32.0558	1.39e-141	1.84684	28.4361	35.6756	85.1	0.2	0.1	85	85.1	8.22066e-10	60.6	1.2	0.5	60.1	61.2	1.11848e-07	68.8	0.5	0.2	68.6	69	1.22739e-10	0	0	0	0	0	0	0	0	0	0	0	0
III	2452883	432264	435465	P7_C6	SPCC4G3.19	alp16	gamma tubulin complex subunit Alp16	Mutants	2	28.4368	9.03e-57	1.4906	25.5153	31.3584	35.4776	5.9e-31	4.13157	27.3799	43.5754	72.6	0.2	0.1	72.5	72.7	0.0279051	57.2	3	1.3	55.9	58.6	0.0128435	68.8	1.6	0.7	68.1	69.5	1.47027e-07	0	0	0	0	0	0	0	0	0	0	0	0
III	2452883	223267	225759	P5_H12	SPCC548.04	urm1	ubiquitin-like protein modifier Urm1 (predicted)	Mutants	2	27.6014	3.26e-189	0.794935	26.0434	29.1595	32.1038	8.8e-124	1.98018	28.2227	35.9849	73.5	0.1	0.1	73.4	73.5	0.146294	57.5	0.3	0.1	57.4	57.7	1.13094e-09	67.2	NA		NA	NA	1.31427e-09	0	0	0	0	0	0	0	0	0	0	0	0
III	2452883	223353	225756	P4_E7	SPCC548.05c	dbl5	ubiquitin-protein ligase E3 Dbl5	Mutants	2	33.3505	0.00148	7.84182	17.9809	48.7202	41.7434	0.000252	13.5731	15.1406	68.3462	75.9	0.1	0.1	75.8	75.9	0.403164	56.9	0.1	0.1	56.8	56.9	5.13275e-09	65.2	0.2	0	65.2	65.3	1.81099e-08	0	0	0	0	0	0	0	0	0	0	0	0
III	2452883	1211916	1213659	P6_G10	SPCC550.12	arp6	actin-like protein Arp6	Mutants	7	14.0227	2.38e-120	1.00467	12.0536	15.9918	20.5861	0	0.699336	19.2154	21.9568	31.4	0.2	0.1	31.3	31.5	8.21637e-24	39.1	1.8	0.8	38.3	39.9	0.000462525	53.2	0.4	0.2	53	53.4	0.956791	0	0	0	0	0	0	1	0	0	0	0	0
III	2452883	1216836	1221449	P6_G7	SPCC550.14	vgl1	KH domain RNA binding protein, vigilin (predicted)	Mutants	2	29.4004	1.79e-10	3.8266	21.9004	36.9004	37.1227	3.81e-11	7.37365	22.6706	51.5748	67.5	0.2	0.1	67.4	67.5	1.45751e-07	46.7	1.7	0.8	45.9	47.4	0.425168	57.2	0.8	0.3	56.9	57.6	0.0132464	0	0	0	0	0	0	0	0	0	0	0	0
III	2452883	300014	302380	P4_E8	SPCC553.04	cyp9	WD repeat containing cyclophilin family peptidyl-prolyl cis-trans isomerase Cyp9 (predicted)	Mutants	5	12.386	7.48e-82	1.22875	9.97769	14.7943	25.4626	0	1.23338	23.0452	27.8799	70.1	1.3	0.5	69.6	70.7	0.00226678	38.3	0.8	0.4	37.9	38.6	7.1974e-09	41.7	1.7	0.8	40.9	42.5	1.23159e-05	0	0	0	0	0	0	1	0	0	0	0	0
III	2452883	293373	295247	P8_F11	SPCC553.07c	kpa1	DinB translesion DNA repair polymerase, pol kappa	Mutants	2	26.177	2.42e-137	0.93809	24.3384	28.0156	32.7441	4.85e-100	2.21243	28.4078	37.0804	72.7	0.6	0.3	72.4	72.9	0.040375	51.8	1.5	0.7	51.1	52.4	0.0139105	61.5	0.8	0.4	61.1	61.8	1.12976e-05	0	0	0	0	0	0	0	0	0	0	0	1
III	2452883	2100849	2102839	P8_F12	SPCC576.12c	mhf2	CENP-X ortholog, FANCM-MHF complex subunit Mhf2	Mutants	4	9.65686	1.32e-302	0.624632	8.43261	10.8811	14.2628	0	0.56212	13.1611	15.3645	70.6	0.5	0.2	70.4	70.8	0.000292098	4.1	1.1	0.5	3.6	4.6	4.61149e-17	7.2	0.4	0.2	7	7.3	1.01441e-20	0	0	0	0	0	0	0	0	0	0	1	1
III	2452883	2101753	2102400	P4_E9	SPCC576.13	swc5	Swr1 complex subunit Swc5	Mutants	7	22.0812	5.23e-109	1.05778	20.008	24.1544	29.5869	0	1.06722	27.4952	31.6787	42.2	0.2	0.1	42.1	42.3	5.54967e-21	40.4	1.5	0.7	39.7	41	0.000242844	48.7	0.3	0.1	48.6	48.9	0.00349886	0	0	0	0	0	0	1	0	0	0	0	0
III	2452883	363760	365507	P7_D1	SPCC594.05c	spf1	Set1C PHD Finger protein Spf1	Mutants	5	11.7963	2.94e-158	0.871718	10.0877	13.5048	19.5722	0	0.711924	18.1768	20.9675	61	1	0.4	60.6	61.5	2.70217e-10	39.8	0.5	0.2	39.6	40.1	4.66691e-08	49.3	0.7	0.3	49	49.6	0.0115847	0	0	0	0	0	0	1	0	0	0	0	0
III	2452883	367446	369010	P8_G1	SPCC594.07c	bqt3	bouquet formation protein Bqt3	Mutants	2	28.0167	2.18e-15	3.05339	22.0322	34.0012	35.8993	6.92e-16	5.996	24.1474	47.6513	73.6	0.3	0.1	73.5	73.8	0.192874	57.9	NA	NA	NA	NA	6.75783e-10	63.9	0.6	0.3	63.6	64.2	1.33551e-07	0	0	0	0	0	0	0	0	0	0	0	0
III	2452883	99716	102315	P6_H3	SPCC613.12c	raf1	CLRC ubiquitin ligase complex WD repeat subunit Raf1;Dos1	Mutants	3	5.35898	0	0.523356	4.33322	6.38473	8.89974	0	0.43156	8.0539	9.74558	72.7	0.1	0.1	72.6	72.7	0.0322342	54.2	0.1	0	54.2	54.2	1.8094e-06	68.5	NA		NA	NA	2.46385e-10	0	0	0	0	0	0	1	0	0	0	0	0
III	2452883	1411144	1412214	P4_H3	SPCC622.08c	hta1	histone H2A alpha	Mutants	1	26.1414	6.2e-279	0.651237	24.865	27.4178	30.0377	0	0.909312	28.2554	31.8199	73.3	2.5	1.1	72.2	74.5	0.395906	42.8	1.2	0.5	42.3	43.4	0.000993743	44.6	0.2	0.1	44.5	44.7	2.7775e-06	0	0	0	0	0	0	0	0	0	0	0	1
III	2452883	1431048	1435036	P3_E7	SPCC622.16c	epe1	Jmjc domain chromatin associated protein Epe1	Mutants	2	26.9704	2.07e-199	0.77373	25.4539	28.4869	31.8206	3.63e-154	1.76721	28.357	35.2843	65.7	0.4	0.2	65.5	65.9	3.65195e-09	50.5	0.4	0.2	50.3	50.6	0.0172727	52.2	NA		NA	NA	0.441581	0	0	0	0	0	0	1	0	0	0	0	0
III	2452883	1438134	1439921	P5_G8	SPCC622.19	jmj4	peptidyl-lysine 3-dioxygenase activity jmj4 (predicted)	Mutants	2	26.6585	1.46e-80	1.23905	24.23	29.087	35.089	1.79e-38	3.67158	27.8928	42.2852	67.4	1.7	0.8	66.6	68.1	0.000756422	62.5	0.1	0.1	62.4	62.5	3.41416e-13	56.7	0.9	0.4	56.3	57.1	0.0330814	0	0	0	0	0	0	1	0	0	0	0	0
III	2452883	1249494	1252275	P6_D1	SPCC645.08c	snd1	RNA-binding protein, involved in chromatin silencing by small RNA, Snd1	Mutants	2	21.3665	1.14e-166	0.848704	19.7031	23.03	26.5698	0	0.396381	25.7929	27.3467	65.2	0.1	0	65.2	65.2	1.45243e-09	55.5	0.2	0.1	55.4	55.6	7.9216e-08	62.5	0.5	0.2	62.3	62.7	1.279e-06	0	0	0	0	0	0	1	0	0	0	0	0
III	2452883	1258431	1261280	P3_B7	SPCC645.13	bye1	transcription elongation regulator Bye1 (predicted)	Mutants	2	32.3461	2.3e-09	4.09419	24.3216	40.3705	38.0658	1.99e-09	8.15494	22.0824	54.0492	73.5	0.6	0.3	73.2	73.7	0.163798	57.7	1.1	0.5	57.2	58.2	5.57054e-07	59.9	0.3	0.2	59.7	60	0.000107409	0	0	0	0	0	0	0	0	0	0	0	0
III	2452883	1261338	1263716	P8_G2	SPCC645.14c	sti1	chaperone activator Sti1 (predicted)	Mutants	7	27.0968	2.24e-116	1.02237	25.093	29.1006	33.367	2.68e-68	2.7032	28.0688	38.6652	15.9	1.9	0.9	15	16.7	6.0553e-09	46.6	0.3	0.1	46.5	46.8	0.235084	52.4	1.4	0.6	51.8	53	0.589554	0	0	0	0	0	0	0	0	0	0	0	0
III	2452883	1653343	1655582	P5_C2	SPCC663.11	saf1	splicing associated factor Saf1	Mutants	3	6.81682	0	0.283269	6.26162	7.37202	8.64069	0	0.38657	7.88302	9.39835	64.3	0.1	0	64.3	64.3	2.83633e-10	56.7	0.1	0	56.7	56.8	6.68807e-09	70.3	0.4	0.2	70.1	70.5	2.1375e-11	0	0	0	0	0	0	0	0	0	0	0	0
III	2452883	1655666	1660080	P5_A7	SPCC663.12	cid12	poly(A) polymerase Cid12	Mutants	3	6.98197	1.34e-231	0.716424	5.57781	8.38614	10.6922	0	0.680187	9.35906	12.0253	74.3	0.2	0.1	74.2	74.4	0.493558	57.6	0.5	0.3	57.3	57.8	1.43392e-09	62.2	NA		NA	NA	1.92044e-06	0	0	0	0	0	0	1	0	0	0	0	0
III	2452883	324831	327376	P7_C7	SPCC736.07c	uri1	unconventional prefoldin chaperone involved protein complex assembly Uri1 (predicted)	Mutants	7	26.9769	8.57e-169	0.84317	25.3243	28.6295	32.2218	4.4e-119	2.02041	28.2618	36.1817	55	1.1	0.5	54.5	55.5	4.35746e-11	46.3	0.2	0.1	46.2	46.4	0.127834	62.1	0.1	0.1	62	62.1	2.50449e-06	0	0	0	0	0	0	0	0	0	1	0	0
III	2452883	327324	330732	P3_B8	SPCC736.08	cbf11	CBF1;Su(H);LAG-1 family transcription factor Cbf11	Mutants	3	6.60365	0	0.543102	5.53919	7.66811	10.478	0	0.591532	9.31858	11.6373	58.2	2	0.9	57.3	59.1	4.19244e-05	55.6	1.4	0.7	54.9	56.2	9.99904e-05	59.6	0.6	0.3	59.3	59.8	0.000203629	0	0	0	0	0	0	0	0	0	0	0	0
III	2452883	329570	330657	P4_G2	SPCC736.09c	tfx1	TRAX	Mutants	1	42.6849	0.295	23.6957	-3.75791	89.1276	54.6104	0.168	36.2389	-16.4166	125.637	69.3	0.2	0	69.3	69.4	1.11944e-05	46.3	2.1	1	45.3	47.2	0.355639	49.4	0.2	0.1	49.3	49.5	0.0102394	0	0	0	0	0	0	0	0	0	0	0	0
III	2452883	334103	337070	P7_G12	SPCC736.11	ago1	argonaute	Mutants	3	4.31509	0	0.346828	3.63532	4.99486	9.26588	0	0.570358	8.148	10.3838	59.7	1.9	0.9	58.8	60.5	2.98252e-05	59.6	0.2	0	59.6	59.7	2.71512e-11	67	0.5	0.2	66.8	67.3	1.27454e-09	0	0	0	0	0	0	1	0	0	0	0	0
III	2452883	1888103	1891959	P3_E9	SPCC737.03c	ima1	inner nuclear membrane protein Ima1	Mutants	1	36.2162	0.0377	12.0527	12.5935	59.839	45.2254	0.0107	19.5982	6.81372	83.6371	73.7	1.6	0.7	73	74.4	0.364772	49.5	0.5	0.2	49.3	49.8	0.119549	51.1	0.2	0.1	51	51.2	0.130786	0	0	0	0	0	0	0	0	0	0	0	0
III	2452883	1897817	1900464	P4_C7	SPCC737.07c	SPCC737.07c	DNA polymerase alpha-associated DNA helicase A (predicted)	Mutants	2	32.5174	3.29e-11	3.67423	25.316	39.7188	41.8086	6.17e-09	8.42615	25.2937	58.3236	73.7	1.8	0.9	72.8	74.5	0.395655	55.3	0.1	0.1	55.2	55.3	1.47285e-07	65.6	0.3	0.1	65.5	65.7	1.00727e-08	0	0	0	0	0	0	0	0	0	0	0	0
III	2452883	1929190	1932004	P7_H4	SPCC74.03c	ssp2	AMP-activated protein serine;threonine kinase alpha subunit Ssp2	Mutants	4	28.3005	7.19e-164	0.856161	26.6225	29.9786	30.913	1.71e-104	2.16271	26.6741	35.1518	84.7	NA	NA	NA	NA	1.75958e-09	25.4	5.2	2.4	23	27.7	0.0109898	24.4	0.9	0.4	24	24.8	4.52188e-16	0	0	0	0	0	0	0	0	0	1	0	0
III	2452883	50292	52850	P3_B9	SPCC757.04	SPCC757.04	transcription factor (predicted)	Mutants	2	31.8127	5.57e-05	6.14732	19.7642	43.8612	40.5017	9e-06	11.1291	18.689	62.3143	75.6	1.7	0.8	74.8	76.3	0.697106	56.6	0.8	0.3	56.3	57	5.81567e-08	58.5	0.5	0.2	58.3	58.7	0.00135673	0	0	0	0	0	0	0	0	0	0	0	0
III	2452883	1599056	1601388	P5_F6	SPCC777.02	SPCC777.02	transcription factor (predicted)	Mutants	3	15.5102	5.44e-151	0.893171	13.7596	17.2608	22.7314	0	0.529635	21.6933	23.7694	75.4	0.2	0.1	75.3	75.5	0.667171	63.8	0.2	0.1	63.7	63.9	4.64447e-14	67.4	NA		NA	NA	9.39816e-10	0	0	0	0	0	0	0	0	0	0	0	0
III	2452883	1029207	1030884	P7_D4	SPCC825.04c	naa40	histone N-acetyltransferase Naa40 (predicted)	Mutants	1	40.9904	0.275	22.7311	-3.56174	85.5426	50.1825	0.14	33.8876	-16.236	116.601	73.8	0.1	0	73.8	73.9	0.264031	42.4	0.9	0.4	42	42.9	0.000109014	48.1	0.8	0.3	47.8	48.5	0.00172134	0	0	0	0	0	0	1	0	0	0	0	0
III	2452883	2193527	2195545	P7_F11	SPCC830.07c	psi1	DNAJ domain protein Psi1	Mutants	2	24.4781	6.5e-82	1.22827	22.0707	26.8855	29.1205	0	0.93333	27.2912	30.9498	60.8	12.1	5.4	55.4	66.2	0.175604	57.4	0.1	0.1	57.3	57.4	1.73625e-09	71.5	NA		NA	NA	7.52135e-12	0	0	0	0	0	0	0	0	0	1	0	0
III	2452883	1011412	1014314	P6_G11	SPCC895.07	alp14	TOG;XMAP215 microtubule plus end tracking polymerase Alp14	Mutants	7	29.9724	0.000111	6.4184	17.3926	42.5523	39.563	1.41e-05	11.3855	17.2479	61.8781	39.8	2.4	1.1	38.7	40.9	1.20657e-05	38.2	1.8	0.8	37.4	39	0.000302287	48.6	2.1	0.9	47.7	49.5	0.0304396	0	0	0	0	0	0	0	0	0	0	0	0
III	2452883	2290888	2292169	P4_C8	SPCC965.05c	thp1	uracil DNA N-glycosylase Thp1	Mutants	2	24.7447	2.64e-31	2.05315	20.7206	28.7688	32.8017	1.41e-40	3.56766	25.8092	39.7942	71.7	3.5	1.5	70.2	73.3	0.236494	56.9	1.2	0.5	56.4	57.5	5.09752e-06	64.6	NA		NA	NA	4.83647e-08	0	0	0	0	0	0	0	0	0	0	0	1
III	2452883	2302442	2305222	P7_B7	SPCC965.10	SPCC965.10	transcription factor (predicted)	Mutants	1	37.6042	0.0988	15.1552	7.9006	67.3078	45.991	0.0343	23.6577	-0.377284	92.3593	72.3	0.1	0.1	72.2	72.3	0.0135192	56.6	4.1	1.8	54.8	58.4	0.047537	68.7	0.2	0.1	68.6	68.8	1.85992e-10	0	0	0	0	0	0	0	0	0	0	0	0
III	2452883	514796	518379	P6_C6	SPCC970.01	rad16	DNA repair endonuclease XPF	Mutants	2	23.5122	1.75e-22	2.46416	18.6826	28.3419	31.1311	1.02e-41	3.51492	24.242	38.0202	70.4	1.7	0.7	69.7	71.2	0.0130057	61.9	NA	NA	NA	NA	9.16386e-13	66	NA		NA	NA	6.24876e-09	0	0	0	0	0	0	0	0	0	0	1	1
III	2452883	500743	502880	P7_B8	SPCC970.07c	raf2	CLRC ubiquitin ligase complex subunit Raf2	Mutants	2	28.7725	5.16e-88	1.18286	26.4541	31.0909	33.4687	4.35e-56	3.00045	27.5879	39.3494	72.8	2.1	0.9	71.9	73.7	0.216949	59.2	1.4	0.6	58.6	59.9	2.62508e-06	66.7	0.4	0.2	66.5	66.8	2.20891e-09	0	0	0	0	0	0	1	0	0	0	0	0
III	2452883	1178932	1182641	P3_E10	SPCP25A2.02c	rhp26	SNF2 family ATP-dependent DNA helicase Rhp26	Mutants	2	27.763	6.03e-116	1.02433	25.7553	29.7706	33.3705	8.18e-70	2.67209	28.1333	38.6077	75.2	0.3	0.2	75	75.3	0.880187	58.4	2.3	1	57.4	59.4	0.00178303	64	0.1	0.1	63.9	64	1.24415e-07	0	0	0	0	0	0	0	0	0	0	0	1
III	2452883	529028	531496	P4_G3	SPCP31B10.05	tdp1	tyrosyl-DNA phosphodiesterase Tdp1	Mutants	2	29.9473	1.5e-34	1.94588	26.1334	33.7611	35.1387	1.41e-25	4.58819	26.146	44.1314	72.5	0.3	0.1	72.4	72.7	0.0256638	50	0.5	0.2	49.8	50.2	0.0455055	57.8	0.8	0.4	57.4	58.1	0.00556916	0	0	0	0	0	0	0	0	0	0	0	1
III	2452883	532584	537202	P3_E11	SPCP31B10.06	tcb2	tricalbin, C2 domain protein (phospholipid binding) ER-plasma membrane tethering protein Tcb2 (predicted)	Mutants	2	26.4819	1.11e-171	0.835819	24.8438	28.1201	32.0642	2.17e-140	1.85496	28.4285	35.6998	70.5	1.7	0.8	69.7	71.2	0.012776	48.8	3.9	1.7	47.1	50.6	0.720162	53.5	NA		NA	NA	0.86282	0	0	0	0	0	0	0	0	0	0	0	0
[truncated: 139 more columns]
